# Supplementary material for: Prediction of nucleic acid binding probability in proteins: a neighboring residue network based score
Source: Nucleic Acids Res. 2015 May 4;43(11):5340–51. doi: 10.1093/nar/gkv446 (PMC4477668; doi:10.1093/nar/gkv446)
Supplement: SUPPLEMENTARY DATA [file supp_gkv446_nar-00801-h-2015-File009.xlsx]

## Sheet: Sheet1
RBscore
cutoff=3.5A	wAUC	mAUC	sAUC	tAUC	SEN	SPC	PPV	ACC	F1	MCC
BindN_R107	0.85	0.8467	0.0986	0.8657	0.6518	0.8641	0.4415	0.8341	0.5264	0.4423
PPRInt_R86	0.8571	0.8545	0.0782	0.8634	0.6	0.8828	0.4421	0.8449	0.5091	0.4264
RNABindR_R144	0.8598	0.8485	0.0901	0.8677	0.6653	0.8634	0.4109	0.8386	0.508	0.4353
RNABindR_R147	0.8598	0.8481	0.0898	0.8682	0.6668	0.8633	0.4123	0.8386	0.5095	0.4367
RNABindR_R44	0.862	0.863	0.063	0.8693	0.8756	0.6941	0.4187	0.7306	0.5665	0.4625
RNABindR_R111	0.8981	0.8691	0.0854	0.8666	0.5718	0.8984	0.262	0.879	0.3594	0.3309
meta2_R44	0.862	0.863	0.063	0.8693	0.8756	0.6941	0.4187	0.7306	0.5665	0.4625
aaRNA_R67	0.8574	0.8574	0.0822	0.8737	0.7133	0.8583	0.3795	0.8426	0.4954	0.4411
aaRNA_R141	0.875	0.8576	0.0879	0.8362	0.5338	0.8786	0.2436	0.855	0.3345	0.2916
aaRNA_R205	0.8769	0.8643	0.0788	0.8669	0.6502	0.8667	0.3764	0.8429	0.4767	0.4122
RBscore_R130	0.8858	0.8696	0.0682	0.8643	0.6881	0.8454	0.3886	0.8257	0.4967	0.425
RBscore_R117	0.8667	0.8551	0.0906	0.8426	0.6278	0.8423	0.2292	0.8274	0.3358	0.3045
Sungwook_R267	0.8649	0.8477	0.0908	0.8365	0.4898	0.8861	0.2446	0.8583	0.3263	0.2763
Sungwook_R727	0.8668	0.8566	0.0763	0.8809	0.7658	0.8226	0.4599	0.8133	0.5746	0.4892
BindN_D62	0.9086	0.8974	0.0632	0.8639	0.809	0.7508	0.3445	0.7589	0.4832	0.4131
Shandar_D140	0.8996	0.8925	0.071	0.8783	0.7331	0.8436	0.3512	0.8321	0.4749	0.4269
Susan_D56	0.9182	0.9116	0.0579	0.8899	0.756	0.8424	0.3192	0.8347	0.4489	0.4178
DBindR_D374	0.895	0.8872	0.0796	0.874	0.6964	0.8527	0.3048	0.8395	0.424	0.3871
DISPLAR_D428	0.8942	0.8848	0.0842	0.8691	0.7025	0.8439	0.3032	0.8314	0.4236	0.3843
DNABINDPROT_D54	0.9197	0.9031	0.0609	0.867	0.6833	0.846	0.2876	0.8325	0.4048	0.3672
PreDNA_D224	0.8955	0.8889	0.082	0.8729	0.6644	0.8664	0.2887	0.8512	0.4025	0.3701
RBscore_D381	0.8945	0.8838	0.0959	0.8754	0.6643	0.8727	0.2727	0.8588	0.3866	0.3633
metaDBSite_D232	0.8983	0.8889	0.0808	0.8715	0.659	0.8693	0.2973	0.853	0.4097	0.3745
metaDBSite_D316	0.898	0.8849	0.0835	0.8776	0.6979	0.8587	0.3006	0.8458	0.4202	0.3883
SDCPred_D159	0.9015	0.8961	0.065	0.8802	0.74	0.8432	0.3561	0.8324	0.4809	0.4329
cutoff=4.0A	wAUC	mAUC	sAUC	tAUC	SEN	SPC	PPV	ACC	F1	MCC
BindN_R107	0.8491	0.8453	0.1017	0.8613	0.612	0.8773	0.5161	0.8306	0.56	0.4585
PPRInt_R86	0.8538	0.8511	0.0796	0.8581	0.5594	0.8939	0.5143	0.838	0.5359	0.4385
RNABindR_R144	0.8557	0.845	0.0932	0.8615	0.6249	0.8769	0.4893	0.8369	0.5489	0.4561
RNABindR_R147	0.8557	0.8455	0.0931	0.862	0.6265	0.8768	0.4907	0.8369	0.5504	0.4576
RNABindR_R44	0.8591	0.8597	0.0686	0.8686	0.8546	0.7231	0.505	0.7558	0.6348	0.5057
RNABindR_R111	0.8885	0.8598	0.0872	0.8591	0.5368	0.9053	0.3265	0.8763	0.4061	0.3547
meta2_R44	0.8591	0.8597	0.0686	0.8686	0.8546	0.7231	0.505	0.7558	0.6348	0.5057
aaRNA_R67	0.8524	0.8532	0.0851	0.8693	0.6852	0.8703	0.4476	0.8457	0.5415	0.4684
aaRNA_R141	0.8671	0.8481	0.0881	0.8274	0.4976	0.8841	0.2937	0.85	0.3694	0.3037
aaRNA_R205	0.8714	0.8599	0.0807	0.861	0.614	0.877	0.442	0.841	0.514	0.4301
RBscore_R130	0.8825	0.8687	0.0759	0.8608	0.6534	0.8596	0.4656	0.8271	0.5438	0.4504
RBscore_R117	0.858	0.8453	0.0926	0.833	0.5907	0.8502	0.2856	0.8263	0.3851	0.3247
Sungwook_R267	0.8583	0.8384	0.0988	0.8357	0.4588	0.8941	0.3187	0.8517	0.3761	0.3014
Sungwook_R727	0.8661	0.8579	0.0854	0.8792	0.7252	0.8445	0.5513	0.8196	0.6264	0.5187
BindN_D62	0.9047	0.8926	0.0665	0.8589	0.7775	0.7674	0.4127	0.7692	0.5392	0.44
Shandar_D140	0.898	0.8909	0.0748	0.8738	0.6964	0.8558	0.4197	0.835	0.5237	0.4515
Susan_D56	0.9112	0.9058	0.0573	0.8846	0.7255	0.8559	0.395	0.8409	0.5115	0.4543
DBindR_D374	0.8905	0.8828	0.0824	0.8692	0.6678	0.8637	0.3729	0.8425	0.4785	0.4177
DISPLAR_D428	0.8882	0.8789	0.0891	0.8628	0.6678	0.8548	0.37	0.8337	0.4761	0.4107
DNABINDPROT_D54	0.9081	0.893	0.0702	0.858	0.6587	0.8579	0.3607	0.8363	0.4662	0.4031
PreDNA_D224	0.8888	0.8826	0.0841	0.8674	0.6348	0.8769	0.3609	0.853	0.4602	0.4029
RBscore_D381	0.889	0.879	0.0956	0.8694	0.6282	0.8816	0.3386	0.8593	0.44	0.3908
metaDBSite_D232	0.8942	0.8847	0.0819	0.8674	0.6291	0.8796	0.3691	0.8544	0.4652	0.406
metaDBSite_D316	0.8938	0.8803	0.0854	0.8735	0.6668	0.8703	0.3752	0.849	0.4802	0.4226
SDCPred_D159	0.8997	0.8948	0.0678	0.8757	0.7038	0.8552	0.4222	0.8354	0.5278	0.4564
cutoff=4.5A	wAUC	mAUC	sAUC	tAUC	SEN	SPC	PPV	ACC	F1	MCC
BindN_R107	0.8427	0.8402	0.1065	0.8548	0.5901	0.8835	0.5514	0.8263	0.5701	0.4618
PPRInt_R86	0.8492	0.8468	0.082	0.8539	0.538	0.8989	0.547	0.8322	0.5425	0.4398
RNABindR_R144	0.8517	0.8401	0.0991	0.8573	0.6043	0.8835	0.5272	0.8341	0.5631	0.463
RNABindR_R147	0.8518	0.841	0.0994	0.8577	0.6058	0.8834	0.5286	0.8342	0.5646	0.4644
RNABindR_R44	0.8573	0.8554	0.0728	0.867	0.8386	0.7394	0.5516	0.7669	0.6655	0.5238
RNABindR_R111	0.8802	0.8529	0.0881	0.8538	0.5196	0.9091	0.3617	0.874	0.4265	0.3657
meta2_R44	0.8573	0.8554	0.0728	0.867	0.8386	0.7394	0.5516	0.7669	0.6655	0.5238
aaRNA_R67	0.8452	0.8444	0.0888	0.8662	0.6602	0.8766	0.4843	0.8443	0.5588	0.4752
aaRNA_R141	0.8599	0.8415	0.0882	0.8212	0.4822	0.8872	0.3212	0.8469	0.3856	0.3103
aaRNA_R205	0.8655	0.8555	0.0818	0.855	0.5925	0.8815	0.4715	0.8378	0.5251	0.4329
RBscore_R130	0.8777	0.8637	0.0791	0.8563	0.6316	0.8649	0.4957	0.8244	0.5555	0.4531
RBscore_R117	0.8478	0.8359	0.0944	0.826	0.5734	0.854	0.3125	0.8249	0.4046	0.332
Sungwook_R267	0.8538	0.8318	0.1	0.8351	0.4505	0.8988	0.3588	0.8487	0.3995	0.3169
Sungwook_R727	0.8655	0.8582	0.0889	0.8799	0.7082	0.8573	0.6008	0.8226	0.6501	0.5355
BindN_D62	0.8968	0.8872	0.0661	0.8514	0.7518	0.7757	0.4484	0.7711	0.5617	0.4456
Shandar_D140	0.8931	0.8839	0.0769	0.8687	0.6729	0.8627	0.4584	0.8348	0.5453	0.4611
Susan_D56	0.907	0.903	0.0562	0.8815	0.7073	0.8631	0.4349	0.8429	0.5386	0.4697
DBindR_D374	0.884	0.8762	0.0844	0.8644	0.6484	0.8698	0.4109	0.8426	0.503	0.4303
DISPLAR_D428	0.8819	0.8728	0.0888	0.8576	0.6463	0.8609	0.4069	0.8333	0.4994	0.4211
DNABINDPROT_D54	0.9006	0.8855	0.0686	0.8531	0.641	0.8637	0.3963	0.8364	0.4898	0.4151
PreDNA_D224	0.88	0.8751	0.0833	0.8595	0.6082	0.8818	0.3964	0.8508	0.48	0.4098
RBscore_D381	0.8806	0.8714	0.0955	0.8618	0.6037	0.8859	0.371	0.8576	0.4596	0.398
metaDBSite_D232	0.8868	0.8775	0.0833	0.8618	0.6068	0.8853	0.4089	0.8531	0.4886	0.4174
metaDBSite_D316	0.8872	0.8739	0.0862	0.8688	0.6456	0.8764	0.4146	0.8489	0.505	0.4351
SDCPred_D159	0.8945	0.8877	0.0704	0.8705	0.6793	0.8624	0.4623	0.8353	0.5502	0.4664
cutoff=5.0A	wAUC	mAUC	sAUC	tAUC	SEN	SPC	PPV	ACC	F1	MCC
BindN_R107	0.8412	0.839	0.1062	0.8515	0.5747	0.8885	0.5783	0.8225	0.5765	0.4642
PPRInt_R86	0.8431	0.8409	0.084	0.8481	0.521	0.903	0.5733	0.8265	0.5459	0.4397
RNABindR_R144	0.8466	0.8358	0.1012	0.8531	0.5867	0.8885	0.5558	0.8305	0.5709	0.4656
RNABindR_R147	0.8467	0.8367	0.1014	0.8536	0.5882	0.8884	0.5571	0.8306	0.5723	0.467
RNABindR_R44	0.8556	0.8535	0.0746	0.8647	0.8256	0.7512	0.5843	0.7734	0.6843	0.5342
RNABindR_R111	0.877	0.8515	0.0864	0.85	0.5041	0.9117	0.3857	0.8713	0.437	0.37
meta2_R44	0.8556	0.8535	0.0746	0.8647	0.8256	0.7512	0.5843	0.7734	0.6843	0.5342
aaRNA_R67	0.8424	0.8429	0.0868	0.8644	0.6448	0.8816	0.5129	0.8433	0.5713	0.4817
aaRNA_R141	0.856	0.8381	0.0853	0.8172	0.4697	0.8897	0.343	0.8438	0.3964	0.3143
aaRNA_R205	0.8627	0.8543	0.0806	0.8518	0.5772	0.8855	0.4966	0.8351	0.5339	0.4362
RBscore_R130	0.8731	0.8625	0.0798	0.8521	0.6158	0.8702	0.524	0.8223	0.5662	0.4577
RBscore_R117	0.8445	0.8339	0.0955	0.8227	0.5611	0.8573	0.3358	0.8235	0.4202	0.3386
Sungwook_R267	0.8533	0.8331	0.0987	0.8335	0.4408	0.9014	0.3826	0.8453	0.4097	0.3223
Sungwook_R727	0.8654	0.8596	0.0892	0.8784	0.6922	0.8649	0.6304	0.8217	0.6599	0.5405
BindN_D62	0.89	0.8777	0.0725	0.8488	0.736	0.7838	0.4802	0.7736	0.5812	0.454
Shandar_D140	0.8883	0.8775	0.0746	0.8657	0.6545	0.8695	0.4949	0.8343	0.5636	0.4707
Susan_D56	0.905	0.9004	0.0598	0.8784	0.6864	0.8688	0.467	0.8426	0.5559	0.4771
DBindR_D374	0.8792	0.8708	0.0864	0.8608	0.6305	0.8748	0.4421	0.8416	0.5197	0.438
DISPLAR_D428	0.8777	0.8684	0.0896	0.8549	0.6304	0.8665	0.4395	0.8328	0.5179	0.4307
DNABINDPROT_D54	0.8966	0.8823	0.072	0.8525	0.627	0.8685	0.4254	0.836	0.5069	0.424
PreDNA_D224	0.8755	0.87	0.082	0.8557	0.5873	0.8864	0.4285	0.8485	0.4955	0.4159
RBscore_D381	0.8736	0.8647	0.0954	0.8566	0.5841	0.8899	0.401	0.8556	0.4755	0.4045
metaDBSite_D232	0.8815	0.8714	0.0832	0.858	0.5868	0.89	0.4416	0.8508	0.504	0.4241
metaDBSite_D316	0.8821	0.8679	0.0875	0.8653	0.6257	0.8817	0.4486	0.8476	0.5226	0.4433
SDCPred_D159	0.8904	0.882	0.0682	0.8675	0.6613	0.8694	0.4993	0.8352	0.569	0.4766
cutoff=5.5A	wAUC	mAUC	sAUC	tAUC	SEN	SPC	PPV	ACC	F1	MCC
BindN_R107	0.84	0.8384	0.1087	0.8495	0.5645	0.8925	0.5995	0.8197	0.5815	0.4671
PPRInt_R86	0.8416	0.8394	0.0848	0.8456	0.51	0.9058	0.5912	0.8223	0.5476	0.4397
RNABindR_R144	0.845	0.8357	0.1023	0.851	0.575	0.8923	0.5772	0.8277	0.5761	0.468
RNABindR_R147	0.8451	0.8367	0.1026	0.8514	0.5765	0.8923	0.5786	0.8278	0.5775	0.4694
RNABindR_R44	0.8556	0.8525	0.0748	0.8641	0.8131	0.7613	0.6118	0.7777	0.6982	0.5411
RNABindR_R111	0.872	0.8469	0.0871	0.8471	0.4929	0.9136	0.404	0.869	0.4441	0.373
meta2_R44	0.8556	0.8525	0.0748	0.8641	0.8131	0.7613	0.6118	0.7777	0.6982	0.5411
aaRNA_R67	0.8414	0.8416	0.0875	0.8625	0.6327	0.8859	0.5364	0.8422	0.5806	0.4867
aaRNA_R141	0.8523	0.836	0.0831	0.8136	0.4598	0.8911	0.3566	0.8411	0.4017	0.3151
aaRNA_R205	0.8596	0.8531	0.0797	0.8486	0.5643	0.8879	0.5123	0.832	0.537	0.4354
RBscore_R130	0.87	0.859	0.0838	0.8497	0.6032	0.8734	0.5414	0.8197	0.5706	0.458
RBscore_R117	0.8422	0.8315	0.0941	0.8204	0.5508	0.8602	0.3558	0.8221	0.4324	0.3438
Sungwook_R267	0.8523	0.8324	0.0942	0.8321	0.4346	0.9035	0.4012	0.8428	0.4172	0.3269
Sungwook_R727	0.864	0.8588	0.0894	0.877	0.6792	0.8706	0.6528	0.8202	0.6657	0.543
BindN_D62	0.8869	0.8749	0.071	0.8456	0.7239	0.7876	0.4967	0.7733	0.5892	0.4549
Shandar_D140	0.8849	0.8746	0.0736	0.8633	0.6392	0.8735	0.517	0.8325	0.5716	0.4731
Susan_D56	0.902	0.8996	0.0588	0.8765	0.6752	0.8739	0.4943	0.8432	0.5708	0.4863
DBindR_D374	0.8758	0.8684	0.085	0.8588	0.6181	0.8787	0.4658	0.8406	0.5312	0.4439
DISPLAR_D428	0.8744	0.8661	0.0885	0.8527	0.6172	0.8705	0.4634	0.8317	0.5294	0.4359
DNABINDPROT_D54	0.8928	0.8784	0.0719	0.8504	0.6145	0.8716	0.4449	0.8347	0.5161	0.4275
PreDNA_D224	0.8718	0.8669	0.0809	0.8532	0.5746	0.8896	0.4509	0.8467	0.5053	0.4204
RBscore_D381	0.8696	0.8611	0.0947	0.8534	0.5712	0.8926	0.4215	0.8539	0.4851	0.4085
metaDBSite_D232	0.8783	0.8691	0.0819	0.8556	0.5747	0.8936	0.4661	0.8492	0.5147	0.4299
metaDBSite_D316	0.8786	0.865	0.0869	0.8629	0.6125	0.8855	0.4726	0.8464	0.5335	0.4487
SDCPred_D159	0.8868	0.879	0.0684	0.8648	0.6456	0.8735	0.5218	0.8334	0.5771	0.4789
cutoff=6.0A	wAUC	mAUC	sAUC	tAUC	SEN	SPC	PPV	ACC	F1	MCC
BindN_R107	0.8381	0.8364	0.1109	0.8475	0.557	0.8941	0.6089	0.8171	0.5818	0.4658
PPRInt_R86	0.8399	0.8379	0.0856	0.8438	0.5038	0.9073	0.6009	0.8198	0.5481	0.4393
RNABindR_R144	0.8439	0.8346	0.1035	0.8501	0.5703	0.8947	0.5894	0.8267	0.5797	0.4706
RNABindR_R147	0.844	0.8357	0.1038	0.8506	0.5717	0.8946	0.5907	0.8268	0.5811	0.472
RNABindR_R44	0.854	0.8519	0.0717	0.8633	0.8071	0.7664	0.6254	0.7797	0.7047	0.5445
RNABindR_R111	0.8718	0.8465	0.0859	0.8476	0.4898	0.9152	0.4177	0.8682	0.4509	0.3781
meta2_R44	0.854	0.8519	0.0717	0.8633	0.8071	0.7664	0.6254	0.7797	0.7047	0.5445
aaRNA_R67	0.8424	0.843	0.0856	0.8632	0.627	0.8888	0.5518	0.8419	0.587	0.4912
aaRNA_R141	0.8508	0.8345	0.0826	0.8116	0.4533	0.892	0.3649	0.8392	0.4043	0.3151
aaRNA_R205	0.8579	0.8507	0.0797	0.8466	0.556	0.8891	0.5211	0.8298	0.538	0.4341
RBscore_R130	0.8679	0.8566	0.0851	0.8488	0.5985	0.8752	0.5507	0.8188	0.5736	0.4595
RBscore_R117	0.8412	0.8303	0.0937	0.8193	0.544	0.8618	0.3674	0.8209	0.4386	0.346
Sungwook_R267	0.8504	0.8313	0.0928	0.8305	0.4285	0.9047	0.4123	0.8405	0.4203	0.3279
Sungwook_R727	0.8629	0.8585	0.0893	0.8761	0.6706	0.8739	0.6656	0.8186	0.668	0.5432
BindN_D62	0.8843	0.8719	0.0713	0.8448	0.7191	0.7917	0.5117	0.7748	0.5979	0.4602
Shandar_D140	0.8833	0.8731	0.0715	0.8625	0.6327	0.8755	0.5279	0.8317	0.5755	0.4746
Susan_D56	0.8982	0.8946	0.0583	0.8746	0.669	0.8764	0.5077	0.8432	0.5773	0.4902
DBindR_D374	0.8747	0.8672	0.0842	0.8579	0.6116	0.8808	0.4783	0.84	0.5368	0.4467
DISPLAR_D428	0.8734	0.8648	0.0882	0.8519	0.6114	0.8727	0.4763	0.8311	0.5354	0.4393
DNABINDPROT_D54	0.8919	0.8766	0.0714	0.8502	0.6114	0.8739	0.4579	0.8349	0.5236	0.4328
PreDNA_D224	0.8707	0.8647	0.0809	0.8526	0.5676	0.8912	0.4618	0.8455	0.5093	0.4218
RBscore_D381	0.8685	0.8587	0.096	0.8526	0.5648	0.894	0.4314	0.8529	0.4892	0.4101
metaDBSite_D232	0.8775	0.8672	0.0822	0.8547	0.5682	0.8951	0.477	0.848	0.5186	0.4315
metaDBSite_D316	0.8776	0.8632	0.0868	0.8622	0.6056	0.8875	0.4849	0.8455	0.5386	0.4512
SDCPred_D159	0.8847	0.877	0.0664	0.8636	0.638	0.8756	0.5331	0.8323	0.5809	0.4801
Qscore
cutoff=3.5A	wAUC	mAUC	sAUC	tAUC	SEN	SPC	PPV	ACC	F1	MCC
BindN_R107	0.8314	0.8279	0.1121	0.853	0.5927	0.8858	0.461	0.8443	0.5186	0.4323
PPRInt_R86	0.8356	0.8333	0.0963	0.8496	0.559	0.8939	0.4492	0.849	0.4981	0.4139
RNABindR_R144	0.8375	0.8281	0.1071	0.8545	0.6034	0.8839	0.4266	0.8487	0.4998	0.4224
RNABindR_R147	0.8375	0.8283	0.1067	0.855	0.6052	0.8837	0.4281	0.8487	0.5015	0.424
RNABindR_R44	0.8406	0.8422	0.0687	0.8623	0.8049	0.7521	0.4496	0.7627	0.5769	0.4651
RNABindR_R111	0.8699	0.8376	0.1074	0.858	0.6158	0.8807	0.2456	0.8649	0.3512	0.3296
meta2_R44	0.8406	0.8422	0.0687	0.8623	0.8049	0.7521	0.4496	0.7627	0.5769	0.4651
aaRNA_R67	0.8366	0.8228	0.0942	0.8587	0.718	0.8192	0.3254	0.8082	0.4478	0.3914
aaRNA_R141	0.8606	0.8406	0.0924	0.8458	0.5908	0.8759	0.2586	0.8565	0.3597	0.3244
aaRNA_R205	0.8605	0.8448	0.0859	0.8635	0.6478	0.8691	0.3798	0.8448	0.4789	0.4143
RBscore_R130	0.8659	0.8523	0.078	0.8574	0.6217	0.8765	0.4183	0.8447	0.5001	0.4236
RBscore_R117	0.8505	0.8388	0.1023	0.8513	0.6343	0.8568	0.2486	0.8413	0.3572	0.3269
Sungwook_R267	0.8366	0.8154	0.0932	0.837	0.561	0.8768	0.2554	0.8547	0.351	0.3097
Sungwook_R727	0.8411	0.8318	0.0792	0.8718	0.7359	0.8303	0.461	0.8148	0.5669	0.4771
BindN_D62	0.887	0.8752	0.0681	0.8707	0.7883	0.7929	0.3813	0.7923	0.514	0.4444
Shandar_D140	0.8784	0.8755	0.0647	0.8762	0.7503	0.8372	0.3475	0.8282	0.475	0.4297
Susan_D56	0.8944	0.8949	0.0559	0.8847	0.7377	0.8502	0.325	0.8402	0.4512	0.417
DBindR_D374	0.8733	0.8609	0.0835	0.8721	0.7281	0.8393	0.2958	0.8299	0.4207	0.389
DISPLAR_D428	0.8731	0.862	0.0863	0.8697	0.7236	0.8367	0.3	0.8267	0.4242	0.3883
DNABINDPROT_D54	0.8987	0.8801	0.0687	0.869	0.7	0.8562	0.3069	0.8432	0.4267	0.3918
PreDNA_D224	0.8796	0.8726	0.0839	0.8725	0.7169	0.846	0.2754	0.8363	0.3979	0.3742
RBscore_D381	0.8823	0.8686	0.0992	0.879	0.6848	0.8715	0.2768	0.859	0.3943	0.374
metaDBSite_D232	0.8828	0.8718	0.0837	0.8721	0.7178	0.8452	0.2801	0.8353	0.4029	0.3773
metaDBSite_D316	0.8807	0.8673	0.085	0.8759	0.7437	0.8361	0.2831	0.8287	0.4101	0.3861
SDCPred_D159	0.8813	0.8789	0.063	0.8776	0.743	0.8453	0.3601	0.8346	0.4851	0.4377
cutoff=4.0A	wAUC	mAUC	sAUC	tAUC	SEN	SPC	PPV	ACC	F1	MCC
BindN_R107	0.8334	0.8294	0.1151	0.8489	0.5541	0.8977	0.5366	0.8371	0.5452	0.4461
PPRInt_R86	0.8352	0.8318	0.0987	0.8442	0.5184	0.9038	0.5197	0.8394	0.5191	0.4227
RNABindR_R144	0.8353	0.8269	0.1055	0.8492	0.5638	0.8958	0.5053	0.8431	0.533	0.44
RNABindR_R147	0.8354	0.8279	0.1058	0.8497	0.5656	0.8957	0.5069	0.8431	0.5346	0.4416
RNABindR_R44	0.8397	0.8411	0.0738	0.8616	0.7812	0.7794	0.5393	0.7798	0.6381	0.5047
RNABindR_R111	0.8547	0.8267	0.1112	0.8485	0.5755	0.8877	0.3047	0.8631	0.3984	0.3506
meta2_R44	0.8397	0.8411	0.0738	0.8616	0.7812	0.7794	0.5393	0.7798	0.6381	0.5047
aaRNA_R67	0.8311	0.8177	0.0982	0.8557	0.6949	0.8309	0.3866	0.8128	0.4968	0.4186
aaRNA_R141	0.852	0.8292	0.0933	0.8375	0.5503	0.8823	0.3116	0.853	0.3979	0.3383
aaRNA_R205	0.8544	0.839	0.0882	0.8583	0.6105	0.8793	0.4452	0.8425	0.5149	0.4311
RBscore_R130	0.8606	0.8507	0.0825	0.8539	0.5906	0.89	0.5014	0.8428	0.5423	0.4504
RBscore_R117	0.8409	0.8293	0.1035	0.8399	0.591	0.8646	0.3068	0.8394	0.4039	0.3449
Sungwook_R267	0.8279	0.8046	0.0992	0.8343	0.5217	0.8858	0.3303	0.8504	0.4045	0.3349
Sungwook_R727	0.8397	0.8335	0.0878	0.87	0.6946	0.8508	0.5509	0.8182	0.6145	0.5033
BindN_D62	0.8819	0.8698	0.0744	0.8667	0.7551	0.8101	0.4553	0.8006	0.5681	0.4728
Shandar_D140	0.8753	0.8724	0.0685	0.8705	0.7115	0.8495	0.4144	0.8315	0.5238	0.4531
Susan_D56	0.8864	0.8877	0.056	0.8793	0.6978	0.8622	0.3963	0.8433	0.5056	0.4445
DBindR_D374	0.8674	0.8559	0.0861	0.8671	0.6943	0.8501	0.3599	0.8332	0.474	0.4161
DISPLAR_D428	0.8668	0.8561	0.0908	0.864	0.6905	0.8483	0.3674	0.8304	0.4796	0.4171
DNABINDPROT_D54	0.8834	0.8695	0.0727	0.8597	0.6578	0.8667	0.3753	0.8441	0.4779	0.4157
PreDNA_D224	0.8713	0.8655	0.0867	0.866	0.6788	0.8564	0.3411	0.8388	0.454	0.4018
RBscore_D381	0.8762	0.8631	0.0981	0.873	0.6486	0.8808	0.3442	0.8603	0.4497	0.4032
metaDBSite_D232	0.8777	0.8668	0.0859	0.8674	0.6836	0.8559	0.3469	0.8386	0.4603	0.4071
metaDBSite_D316	0.8742	0.8611	0.0898	0.8706	0.7088	0.848	0.3526	0.8334	0.4709	0.4181
SDCPred_D159	0.8783	0.8762	0.0657	0.8728	0.7062	0.8573	0.4267	0.8375	0.532	0.4613
cutoff=4.5A	wAUC	mAUC	sAUC	tAUC	SEN	SPC	PPV	ACC	F1	MCC
BindN_R107	0.8276	0.8255	0.1192	0.8425	0.5334	0.9033	0.5723	0.8311	0.5522	0.4487
PPRInt_R86	0.8326	0.8311	0.0979	0.8407	0.5015	0.9092	0.5561	0.8338	0.5274	0.4278
RNABindR_R144	0.8321	0.8239	0.1102	0.8452	0.5435	0.9016	0.5428	0.8383	0.5432	0.4449
RNABindR_R147	0.8321	0.8247	0.1102	0.8457	0.5453	0.9015	0.5444	0.8383	0.5449	0.4466
RNABindR_R44	0.8403	0.8399	0.0759	0.8623	0.7621	0.7939	0.5856	0.7851	0.6623	0.5181
RNABindR_R111	0.8466	0.8199	0.1102	0.8412	0.5505	0.891	0.3335	0.8603	0.4154	0.3553
meta2_R44	0.8403	0.8399	0.0759	0.8623	0.7621	0.7939	0.5856	0.7851	0.6623	0.5181
aaRNA_R67	0.8255	0.8105	0.1025	0.8512	0.6748	0.8375	0.4217	0.8132	0.519	0.4281
aaRNA_R141	0.8456	0.8233	0.0941	0.8318	0.5337	0.8859	0.341	0.8508	0.4161	0.3464
aaRNA_R205	0.8493	0.8353	0.0894	0.8529	0.5906	0.8841	0.4761	0.8396	0.5272	0.4356
RBscore_R130	0.856	0.8466	0.0851	0.8487	0.5696	0.8949	0.5325	0.8384	0.5504	0.4524
RBscore_R117	0.8318	0.8211	0.1045	0.8322	0.5711	0.8682	0.3342	0.8374	0.4216	0.3508
Sungwook_R267	0.8241	0.7995	0.1018	0.8326	0.5153	0.8916	0.3742	0.8496	0.4335	0.3553
Sungwook_R727	0.8396	0.8343	0.0927	0.8703	0.6777	0.8628	0.5998	0.8198	0.6364	0.5189
BindN_D62	0.8743	0.8641	0.0702	0.8603	0.726	0.8182	0.4919	0.8002	0.5865	0.4763
Shandar_D140	0.8715	0.8666	0.0694	0.8663	0.6903	0.857	0.4546	0.8324	0.5482	0.4655
Susan_D56	0.8806	0.8834	0.0561	0.8754	0.6821	0.8694	0.4376	0.8451	0.5331	0.4613
DBindR_D374	0.8621	0.8504	0.0876	0.8623	0.6748	0.8564	0.397	0.8341	0.4999	0.429
DISPLAR_D428	0.8608	0.8504	0.0899	0.8585	0.668	0.8545	0.4039	0.8305	0.5034	0.4274
DNABINDPROT_D54	0.8755	0.8608	0.0728	0.8534	0.6402	0.8726	0.4123	0.8442	0.5016	0.4284
PreDNA_D224	0.8628	0.8594	0.0854	0.8586	0.6527	0.8617	0.376	0.8381	0.4771	0.4102
RBscore_D381	0.8686	0.8569	0.0971	0.8662	0.6254	0.8855	0.3784	0.8594	0.4715	0.4127
metaDBSite_D232	0.8702	0.8605	0.0859	0.8613	0.66	0.862	0.3847	0.8386	0.4861	0.4186
metaDBSite_D316	0.8679	0.8557	0.09	0.8656	0.6872	0.8544	0.3902	0.8344	0.4977	0.4309
SDCPred_D159	0.8742	0.8706	0.0662	0.868	0.6829	0.8649	0.4681	0.8379	0.5554	0.4728
cutoff=5.0A	wAUC	mAUC	sAUC	tAUC	SEN	SPC	PPV	ACC	F1	MCC
BindN_R107	0.8259	0.8256	0.1184	0.8393	0.5166	0.9072	0.5969	0.8251	0.5539	0.4476
PPRInt_R86	0.8272	0.8272	0.0996	0.8348	0.4832	0.9124	0.5797	0.8265	0.5271	0.4245
RNABindR_R144	0.8279	0.822	0.1128	0.8414	0.5281	0.9063	0.5726	0.8336	0.5494	0.4482
RNABindR_R147	0.828	0.8228	0.1128	0.8419	0.5297	0.9062	0.5741	0.8337	0.551	0.4497
RNABindR_R44	0.84	0.8402	0.0744	0.8622	0.7504	0.8055	0.6203	0.7891	0.6792	0.5295
RNABindR_R111	0.8417	0.8169	0.1097	0.8373	0.5392	0.8941	0.3591	0.859	0.4311	0.3638
meta2_R44	0.84	0.8402	0.0744	0.8622	0.7504	0.8055	0.6203	0.7891	0.6792	0.5295
aaRNA_R67	0.823	0.8093	0.1017	0.8497	0.6638	0.8431	0.4497	0.814	0.5362	0.4378
aaRNA_R141	0.8414	0.8205	0.0903	0.8274	0.5227	0.889	0.3661	0.849	0.4306	0.354
aaRNA_R205	0.8465	0.8348	0.0875	0.8497	0.5765	0.8883	0.5024	0.8372	0.5369	0.4403
RBscore_R130	0.852	0.8465	0.0874	0.844	0.5532	0.8995	0.5608	0.8343	0.557	0.4551
RBscore_R117	0.8287	0.8196	0.103	0.8296	0.5619	0.8721	0.361	0.8368	0.4396	0.361
Sungwook_R267	0.8229	0.7995	0.1018	0.8312	0.5052	0.8948	0.3997	0.8474	0.4463	0.3625
Sungwook_R727	0.8394	0.8354	0.0925	0.8689	0.6623	0.8701	0.6294	0.8182	0.6454	0.5236
BindN_D62	0.8686	0.8563	0.0782	0.8568	0.7084	0.826	0.5251	0.8009	0.6031	0.4836
Shandar_D140	0.868	0.8616	0.0678	0.8638	0.6726	0.8641	0.4916	0.8328	0.568	0.4763
Susan_D56	0.8772	0.8799	0.0588	0.872	0.6637	0.8752	0.4711	0.8449	0.5511	0.4704
DBindR_D374	0.8572	0.8465	0.0885	0.8584	0.6568	0.8616	0.4274	0.8338	0.5178	0.437
DISPLAR_D428	0.8579	0.8471	0.09	0.8565	0.6531	0.8604	0.4373	0.8309	0.5239	0.4386
DNABINDPROT_D54	0.8702	0.8585	0.076	0.8525	0.6256	0.8774	0.4421	0.8436	0.518	0.4371
PreDNA_D224	0.8592	0.8556	0.0831	0.8543	0.6347	0.8671	0.4092	0.8376	0.4976	0.42
RBscore_D381	0.8624	0.8517	0.0955	0.8609	0.6057	0.8897	0.4095	0.8579	0.4886	0.4203
metaDBSite_D232	0.8654	0.8556	0.0851	0.8567	0.6407	0.8672	0.4171	0.8379	0.5053	0.4271
metaDBSite_D316	0.8639	0.8513	0.0911	0.8619	0.6703	0.8605	0.4249	0.8351	0.5201	0.4427
SDCPred_D159	0.8712	0.8661	0.0652	0.866	0.6654	0.8721	0.506	0.8381	0.5749	0.484
cutoff=5.5A	wAUC	mAUC	sAUC	tAUC	SEN	SPC	PPV	ACC	F1	MCC
BindN_R107	0.8256	0.8253	0.1227	0.8373	0.5083	0.9112	0.6199	0.8218	0.5586	0.4518
PPRInt_R86	0.8257	0.8254	0.1	0.8316	0.4721	0.9148	0.5968	0.8215	0.5272	0.4234
RNABindR_R144	0.8269	0.8218	0.1168	0.8395	0.5169	0.9097	0.594	0.8297	0.5528	0.4499
RNABindR_R147	0.827	0.8226	0.1168	0.84	0.5186	0.9096	0.5955	0.8298	0.5544	0.4515
RNABindR_R44	0.8408	0.8409	0.0714	0.863	0.7404	0.8162	0.6508	0.7922	0.6927	0.5392
RNABindR_R111	0.8378	0.8132	0.11	0.8339	0.5284	0.8963	0.377	0.8572	0.44	0.3676
meta2_R44	0.8408	0.8409	0.0714	0.863	0.7404	0.8162	0.6508	0.7922	0.6927	0.5392
aaRNA_R67	0.822	0.8084	0.1035	0.8486	0.6512	0.847	0.4703	0.8132	0.5462	0.4415
aaRNA_R141	0.8377	0.8183	0.0903	0.8241	0.5118	0.8908	0.3807	0.8468	0.4366	0.3553
aaRNA_R205	0.8434	0.8339	0.0889	0.8469	0.5646	0.8909	0.5192	0.8345	0.541	0.4408
RBscore_R130	0.8499	0.8437	0.0945	0.8421	0.5436	0.9029	0.5812	0.8315	0.5617	0.458
RBscore_R117	0.8273	0.818	0.1024	0.8281	0.5549	0.8756	0.3849	0.8362	0.4545	0.3702
Sungwook_R267	0.8216	0.7988	0.1004	0.8299	0.4973	0.8972	0.4184	0.8454	0.4545	0.367
Sungwook_R727	0.8379	0.8352	0.0954	0.8674	0.6496	0.8755	0.6513	0.8159	0.6504	0.5255
BindN_D62	0.866	0.8548	0.0774	0.8538	0.6993	0.831	0.5451	0.8014	0.6126	0.4886
Shandar_D140	0.8645	0.8587	0.0679	0.8614	0.659	0.8686	0.5152	0.832	0.5783	0.481
Susan_D56	0.8732	0.8786	0.0592	0.8698	0.6502	0.8797	0.4966	0.8443	0.5631	0.4767
DBindR_D374	0.8538	0.8448	0.0881	0.8562	0.6455	0.8659	0.4515	0.8337	0.5313	0.4443
DISPLAR_D428	0.8545	0.8454	0.0895	0.8539	0.6404	0.8648	0.4618	0.8304	0.5366	0.4449
DNABINDPROT_D54	0.8676	0.8549	0.077	0.8476	0.6104	0.8802	0.4603	0.8415	0.5248	0.4381
PreDNA_D224	0.8554	0.8524	0.0825	0.851	0.6221	0.8707	0.4315	0.8368	0.5095	0.4255
RBscore_D381	0.858	0.848	0.0945	0.8574	0.5922	0.8926	0.4303	0.8564	0.4984	0.4243
metaDBSite_D232	0.862	0.8535	0.0842	0.854	0.6278	0.871	0.4405	0.8372	0.5177	0.433
metaDBSite_D316	0.8608	0.8494	0.0905	0.8594	0.658	0.8647	0.4489	0.835	0.5337	0.4496
SDCPred_D159	0.8677	0.8633	0.066	0.8634	0.6508	0.8765	0.5298	0.8368	0.5841	0.4878
cutoff=6.0A	wAUC	mAUC	sAUC	tAUC	SEN	SPC	PPV	ACC	F1	MCC
BindN_R107	0.825	0.8249	0.1236	0.8356	0.5009	0.9125	0.6289	0.8185	0.5577	0.4499
PPRInt_R86	0.8255	0.8255	0.0997	0.8301	0.4656	0.916	0.6055	0.8183	0.5264	0.4219
RNABindR_R144	0.8271	0.8224	0.1161	0.8387	0.5121	0.9117	0.6059	0.8279	0.5551	0.4518
RNABindR_R147	0.8272	0.8232	0.1161	0.8392	0.5138	0.9116	0.6074	0.828	0.5567	0.4534
RNABindR_R44	0.8399	0.8411	0.0712	0.8629	0.7341	0.8209	0.6645	0.7927	0.6976	0.542
RNABindR_R111	0.8374	0.8128	0.1087	0.8345	0.5242	0.8978	0.3891	0.8565	0.4466	0.3716
meta2_R44	0.8399	0.8411	0.0712	0.8629	0.7341	0.8209	0.6645	0.7927	0.6976	0.542
aaRNA_R67	0.8228	0.8089	0.1021	0.8497	0.6487	0.8504	0.4864	0.8143	0.5559	0.4489
aaRNA_R141	0.8371	0.8178	0.0891	0.823	0.5046	0.8918	0.3896	0.8452	0.4397	0.3556
aaRNA_R205	0.8425	0.8326	0.0882	0.8453	0.5567	0.8922	0.5285	0.8324	0.5422	0.4399
RBscore_R130	0.8491	0.8428	0.0951	0.8411	0.5395	0.9047	0.5914	0.8303	0.5643	0.46
RBscore_R117	0.8271	0.8173	0.1022	0.8281	0.5505	0.8777	0.3991	0.8356	0.4627	0.3752
Sungwook_R267	0.8203	0.7982	0.0994	0.829	0.4925	0.899	0.432	0.8441	0.4602	0.3707
Sungwook_R727	0.8373	0.8352	0.0964	0.8669	0.642	0.8789	0.6648	0.8144	0.6532	0.5267
BindN_D62	0.8634	0.8514	0.0791	0.8526	0.6938	0.8351	0.5608	0.8022	0.6202	0.4936
Shandar_D140	0.8639	0.8579	0.0674	0.8608	0.6532	0.8709	0.5269	0.8317	0.5833	0.4837
Susan_D56	0.8693	0.8743	0.0601	0.8667	0.6416	0.8816	0.5081	0.8432	0.5671	0.4777
DBindR_D374	0.8524	0.8435	0.0883	0.855	0.6387	0.868	0.4636	0.8332	0.5373	0.447
DISPLAR_D428	0.8533	0.8439	0.09	0.8533	0.6343	0.8671	0.4746	0.83	0.543	0.4482
DNABINDPROT_D54	0.8664	0.8529	0.0775	0.8473	0.6054	0.8822	0.4723	0.8411	0.5306	0.4416
PreDNA_D224	0.854	0.8504	0.083	0.85	0.6161	0.8726	0.4431	0.8363	0.5155	0.4284
RBscore_D381	0.8569	0.8458	0.0957	0.856	0.5856	0.894	0.4404	0.8555	0.5027	0.426
metaDBSite_D232	0.8609	0.8515	0.0852	0.8528	0.622	0.8729	0.4517	0.8368	0.5233	0.4358
metaDBSite_D316	0.8598	0.8479	0.0917	0.8587	0.6521	0.867	0.4616	0.835	0.5405	0.4534
SDCPred_D159	0.8665	0.8619	0.0651	0.8622	0.6432	0.8787	0.5414	0.8358	0.5879	0.4892
CEscore
cutoff=3.5A	wAUC	mAUC	sAUC	tAUC	SEN	SPC	PPV	ACC	F1	MCC
BindN_R107	0.8185	0.8171	0.0986	0.8375	0.6069	0.8522	0.4036	0.8175	0.4848	0.391
PPRInt_R86	0.8209	0.8159	0.085	0.8365	0.5636	0.8705	0.4025	0.8294	0.4696	0.3788
RNABindR_R144	0.8229	0.813	0.0956	0.8391	0.6156	0.852	0.3733	0.8224	0.4648	0.3823
RNABindR_R147	0.8229	0.8132	0.0953	0.8397	0.6174	0.8518	0.3748	0.8224	0.4664	0.3839
RNABindR_R44	0.8303	0.8296	0.0726	0.8339	0.8088	0.7003	0.4044	0.7221	0.5392	0.4161
RNABindR_R111	0.8567	0.8314	0.0955	0.8243	0.4633	0.8944	0.2169	0.8689	0.2955	0.2541
meta2_R44	0.8303	0.8296	0.0726	0.8339	0.8088	0.7003	0.4044	0.7221	0.5392	0.4161
aaRNA_R67	0.7938	0.7911	0.1174	0.8242	0.6189	0.8419	0.3223	0.8177	0.4238	0.3528
aaRNA_R141	0.7998	0.7901	0.1023	0.7685	0.4252	0.8556	0.1775	0.8263	0.2504	0.1915
aaRNA_R205	0.8048	0.7988	0.0949	0.8185	0.589	0.8398	0.3127	0.8122	0.4085	0.331
RBscore_R130	0.846	0.835	0.0757	0.8309	0.6278	0.8329	0.3492	0.8073	0.4488	0.365
RBscore_R117	0.8019	0.7922	0.1121	0.7854	0.549	0.8146	0.1812	0.7962	0.2724	0.2268
Sungwook_R267	0.8008	0.7928	0.0902	0.7599	0.4446	0.8374	0.1708	0.8099	0.2468	0.1864
Sungwook_R727	0.8013	0.7893	0.0909	0.8248	0.7164	0.7684	0.3789	0.7599	0.4957	0.3884
BindN_D62	0.8569	0.8434	0.1057	0.8106	0.7288	0.7197	0.2962	0.721	0.4212	0.3272
Shandar_D140	0.8203	0.8241	0.0924	0.8013	0.5944	0.8182	0.2741	0.795	0.3752	0.3012
Susan_D56	0.8522	0.85	0.0936	0.8206	0.6393	0.8173	0.2549	0.8015	0.3645	0.3123
DBindR_D374	0.8171	0.8192	0.1002	0.8048	0.5889	0.8239	0.2366	0.804	0.3376	0.2818
DISPLAR_D428	0.8194	0.8176	0.1048	0.7956	0.5807	0.8166	0.2344	0.7958	0.334	0.2726
DNABINDPROT_D54	0.8227	0.8183	0.0844	0.7886	0.5738	0.8168	0.2217	0.7965	0.3198	0.2625
PreDNA_D224	0.8231	0.8241	0.1027	0.7994	0.5461	0.8443	0.2225	0.8218	0.3162	0.2654
RBscore_D381	0.8427	0.8326	0.1053	0.8178	0.5419	0.8595	0.2169	0.8382	0.3098	0.2688
metaDBSite_D232	0.8222	0.8182	0.1094	0.7949	0.5331	0.8469	0.2261	0.8226	0.3176	0.2629
metaDBSite_D316	0.8201	0.814	0.1134	0.8006	0.564	0.8352	0.2295	0.8135	0.3262	0.2725
SDCPred_D159	0.8204	0.8246	0.09	0.802	0.6062	0.8095	0.2716	0.7882	0.3751	0.3008
cutoff=4.0A	wAUC	mAUC	sAUC	tAUC	SEN	SPC	PPV	ACC	F1	MCC
BindN_R107	0.8142	0.8116	0.1035	0.8305	0.5696	0.8635	0.4716	0.8117	0.516	0.4032
PPRInt_R86	0.814	0.8099	0.0871	0.8289	0.5265	0.8804	0.4691	0.8212	0.4961	0.3888
RNABindR_R144	0.8147	0.8039	0.1044	0.8296	0.5757	0.8631	0.4425	0.8175	0.5004	0.3961
RNABindR_R147	0.8148	0.805	0.1048	0.8302	0.5774	0.863	0.4441	0.8175	0.502	0.3977
RNABindR_R44	0.8285	0.8276	0.0787	0.8324	0.7837	0.7241	0.4843	0.7389	0.5986	0.4475
RNABindR_R111	0.8429	0.8194	0.0962	0.8142	0.4319	0.8993	0.2684	0.8625	0.331	0.2681
meta2_R44	0.8285	0.8276	0.0787	0.8324	0.7837	0.7241	0.4843	0.7389	0.5986	0.4475
aaRNA_R67	0.7877	0.7851	0.118	0.8136	0.5853	0.8498	0.3742	0.8147	0.4565	0.364
aaRNA_R141	0.789	0.7798	0.0989	0.7568	0.3962	0.859	0.2139	0.8181	0.2778	0.1958
aaRNA_R205	0.7954	0.7906	0.0946	0.8083	0.5504	0.847	0.3633	0.8064	0.4377	0.3369
RBscore_R130	0.8391	0.8288	0.0854	0.8247	0.593	0.8442	0.4161	0.8046	0.489	0.3817
RBscore_R117	0.792	0.7809	0.1146	0.7761	0.5231	0.821	0.2286	0.7936	0.3182	0.244
Sungwook_R267	0.7875	0.7776	0.0926	0.7509	0.4267	0.844	0.228	0.8034	0.2972	0.2079
Sungwook_R727	0.7948	0.7847	0.0973	0.818	0.6813	0.786	0.4562	0.7642	0.5465	0.41
BindN_D62	0.8491	0.8347	0.1062	0.803	0.7059	0.7336	0.3577	0.7288	0.4748	0.3508
Shandar_D140	0.8139	0.8173	0.0939	0.7935	0.5626	0.8261	0.3263	0.7918	0.4131	0.3135
Susan_D56	0.8442	0.8427	0.0873	0.8125	0.6043	0.8261	0.3106	0.8006	0.4104	0.3295
DBindR_D374	0.8079	0.8094	0.1021	0.7972	0.5603	0.8313	0.2873	0.8019	0.3798	0.2981
DISPLAR_D428	0.8085	0.8061	0.1086	0.786	0.548	0.8236	0.2839	0.7924	0.374	0.2849
DNABINDPROT_D54	0.8082	0.8029	0.0946	0.7748	0.5361	0.8232	0.2695	0.7921	0.3587	0.2717
PreDNA_D224	0.8099	0.8107	0.1061	0.7902	0.5121	0.8506	0.273	0.8172	0.3561	0.2785
RBscore_D381	0.8315	0.8228	0.1056	0.8088	0.5092	0.8656	0.2676	0.8342	0.3509	0.2844
metaDBSite_D232	0.8121	0.8083	0.1124	0.7866	0.5006	0.8531	0.2762	0.8176	0.356	0.2756
metaDBSite_D316	0.811	0.8047	0.115	0.7938	0.536	0.8429	0.285	0.8108	0.3721	0.2917
SDCPred_D159	0.8142	0.818	0.0911	0.7941	0.5756	0.8173	0.3215	0.7857	0.4126	0.3128
cutoff=4.5A	wAUC	mAUC	sAUC	tAUC	SEN	SPC	PPV	ACC	F1	MCC
BindN_R107	0.808	0.8086	0.106	0.8236	0.547	0.8682	0.5017	0.8055	0.5233	0.4021
PPRInt_R86	0.8098	0.8059	0.0908	0.8249	0.5071	0.8848	0.4997	0.815	0.5034	0.3897
RNABindR_R144	0.8104	0.7997	0.1085	0.8261	0.5561	0.8686	0.4763	0.8133	0.5131	0.4002
RNABindR_R147	0.8105	0.8004	0.1085	0.8266	0.5578	0.8685	0.4778	0.8133	0.5147	0.4019
RNABindR_R44	0.8243	0.8199	0.0858	0.8271	0.7599	0.7347	0.5227	0.7417	0.6193	0.4512
RNABindR_R111	0.834	0.8129	0.1014	0.8084	0.4167	0.9019	0.2963	0.8582	0.3463	0.2742
meta2_R44	0.8243	0.8199	0.0858	0.8271	0.7599	0.7347	0.5227	0.7417	0.6193	0.4512
aaRNA_R67	0.7808	0.7761	0.1211	0.8094	0.5661	0.8548	0.4065	0.8117	0.4732	0.3697
aaRNA_R141	0.7812	0.7725	0.0988	0.7498	0.3843	0.8609	0.2341	0.8134	0.2909	0.1985
aaRNA_R205	0.7891	0.7862	0.0952	0.8019	0.5325	0.8506	0.3887	0.8024	0.4494	0.3387
RBscore_R130	0.8337	0.8236	0.0892	0.8195	0.5717	0.8482	0.4418	0.8002	0.4984	0.3811
RBscore_R117	0.7826	0.773	0.1146	0.7703	0.5095	0.8239	0.251	0.7913	0.3363	0.2493
Sungwook_R267	0.7791	0.7692	0.0911	0.747	0.4151	0.8469	0.2543	0.7987	0.3154	0.2137
Sungwook_R727	0.7902	0.7812	0.1014	0.8153	0.6623	0.795	0.4949	0.7641	0.5665	0.4173
BindN_D62	0.8375	0.8251	0.1093	0.7926	0.6785	0.7386	0.3863	0.7269	0.4923	0.3483
Shandar_D140	0.8045	0.8063	0.0945	0.7862	0.5412	0.8301	0.3549	0.7876	0.4287	0.3153
Susan_D56	0.8362	0.8356	0.0892	0.8065	0.5834	0.8303	0.3387	0.7983	0.4286	0.3337
DBindR_D374	0.7994	0.8003	0.1024	0.7901	0.5403	0.835	0.3144	0.7988	0.3975	0.3018
DISPLAR_D428	0.8004	0.7976	0.1084	0.7795	0.5288	0.8273	0.3113	0.7889	0.3919	0.2886
DNABINDPROT_D54	0.7986	0.7942	0.0965	0.768	0.5194	0.8266	0.2948	0.789	0.3762	0.2758
PreDNA_D224	0.8002	0.8013	0.1056	0.7823	0.49	0.8537	0.2995	0.8125	0.3717	0.2803
RBscore_D381	0.8213	0.8133	0.1087	0.8003	0.4876	0.8683	0.2922	0.8301	0.3654	0.2864
metaDBSite_D232	0.804	0.8008	0.1102	0.7809	0.4821	0.8567	0.3055	0.8133	0.374	0.2804
metaDBSite_D316	0.8034	0.797	0.1138	0.7881	0.5172	0.8467	0.3138	0.8073	0.3906	0.2967
SDCPred_D159	0.8043	0.807	0.0917	0.7867	0.5542	0.8217	0.3512	0.782	0.4299	0.3155
cutoff=5.0A	wAUC	mAUC	sAUC	tAUC	SEN	SPC	PPV	ACC	F1	MCC
BindN_R107	0.8051	0.8058	0.1059	0.819	0.5292	0.8714	0.5227	0.7995	0.5259	0.3988
PPRInt_R86	0.8024	0.7991	0.0941	0.8188	0.487	0.8872	0.5193	0.8072	0.5027	0.3835
RNABindR_R144	0.8041	0.7942	0.1112	0.8209	0.5365	0.8719	0.499	0.8075	0.5171	0.3974
RNABindR_R147	0.8041	0.795	0.1112	0.8214	0.5382	0.8718	0.5005	0.8076	0.5186	0.399
RNABindR_R44	0.8179	0.8147	0.0842	0.8202	0.7431	0.7424	0.5499	0.7426	0.6321	0.4527
RNABindR_R111	0.8272	0.8075	0.1004	0.802	0.3999	0.9032	0.3125	0.8534	0.3508	0.2722
meta2_R44	0.8179	0.8147	0.0842	0.8202	0.7431	0.7424	0.5499	0.7426	0.6321	0.4527
aaRNA_R67	0.7783	0.7742	0.1181	0.8055	0.5489	0.8579	0.4273	0.8078	0.4806	0.3692
aaRNA_R141	0.7775	0.7686	0.0977	0.7467	0.3746	0.8624	0.2502	0.8091	0.3	0.1999
aaRNA_R205	0.7858	0.7831	0.0961	0.7982	0.518	0.8533	0.4087	0.7985	0.4569	0.3388
RBscore_R130	0.8275	0.8205	0.0921	0.8154	0.5564	0.8522	0.4663	0.7965	0.5074	0.3828
RBscore_R117	0.7776	0.7684	0.1165	0.7657	0.4969	0.8261	0.2688	0.7886	0.3488	0.2517
Sungwook_R267	0.7782	0.7691	0.0923	0.745	0.4083	0.849	0.2726	0.7953	0.3269	0.2178
Sungwook_R727	0.7897	0.7821	0.1054	0.8128	0.6476	0.8005	0.5195	0.7623	0.5765	0.4189
BindN_D62	0.8295	0.816	0.1161	0.7896	0.6643	0.7445	0.4138	0.7274	0.5099	0.3529
Shandar_D140	0.7969	0.7984	0.096	0.7813	0.5266	0.8345	0.3834	0.7842	0.4437	0.32
Susan_D56	0.8302	0.8312	0.0933	0.8003	0.5661	0.8341	0.3637	0.7957	0.4429	0.3369
DBindR_D374	0.7923	0.7925	0.1034	0.7853	0.5246	0.8382	0.3377	0.7956	0.4109	0.3046
DISPLAR_D428	0.7937	0.791	0.1089	0.7753	0.5162	0.831	0.3365	0.7861	0.4074	0.2936
DNABINDPROT_D54	0.7911	0.7891	0.0928	0.7646	0.5037	0.8289	0.3137	0.7852	0.3866	0.2758
PreDNA_D224	0.7926	0.7947	0.1041	0.7773	0.4738	0.8567	0.3241	0.8082	0.3849	0.2829
RBscore_D381	0.8119	0.8052	0.108	0.7945	0.4698	0.8708	0.3145	0.8258	0.3768	0.2878
metaDBSite_D232	0.7955	0.792	0.1095	0.7757	0.4662	0.8596	0.3299	0.8088	0.3864	0.2828
metaDBSite_D316	0.7946	0.7876	0.1143	0.7832	0.5007	0.85	0.3392	0.8034	0.4044	0.2998
SDCPred_D159	0.7966	0.7996	0.0926	0.7811	0.5387	0.8259	0.3787	0.7787	0.4447	0.3193
cutoff=5.5A	wAUC	mAUC	sAUC	tAUC	SEN	SPC	PPV	ACC	F1	MCC
BindN_R107	0.8037	0.8061	0.1059	0.8163	0.5181	0.8742	0.5401	0.7952	0.5289	0.3983
PPRInt_R86	0.7993	0.7971	0.0963	0.8153	0.4782	0.89	0.5373	0.8032	0.506	0.3847
RNABindR_R144	0.8019	0.7947	0.1101	0.8182	0.526	0.8751	0.5184	0.804	0.5222	0.3989
RNABindR_R147	0.802	0.7957	0.1103	0.8188	0.5277	0.875	0.52	0.8041	0.5238	0.4005
RNABindR_R44	0.8141	0.8095	0.0881	0.816	0.7286	0.7491	0.5733	0.7426	0.6417	0.4531
RNABindR_R111	0.8213	0.8027	0.099	0.7988	0.3907	0.9046	0.3272	0.85	0.3561	0.2734
meta2_R44	0.8141	0.8095	0.0881	0.816	0.7286	0.7491	0.5733	0.7426	0.6417	0.4531
aaRNA_R67	0.7754	0.7721	0.117	0.8029	0.5394	0.8611	0.4476	0.8056	0.4893	0.3729
aaRNA_R141	0.7723	0.7655	0.0972	0.7428	0.3668	0.8632	0.2602	0.8056	0.3045	0.1991
aaRNA_R205	0.7812	0.7809	0.0963	0.7951	0.507	0.8551	0.4221	0.795	0.4607	0.3375
RBscore_R130	0.8238	0.8179	0.0946	0.8121	0.5441	0.8544	0.4809	0.7928	0.5105	0.3809
RBscore_R117	0.7731	0.7663	0.1131	0.7627	0.4864	0.828	0.284	0.786	0.3586	0.2533
Sungwook_R267	0.777	0.7674	0.0928	0.7442	0.4024	0.8504	0.2857	0.7924	0.3342	0.2198
Sungwook_R727	0.7878	0.7815	0.1082	0.8112	0.6354	0.8046	0.5379	0.76	0.5826	0.4186
BindN_D62	0.8257	0.8127	0.1152	0.7866	0.6529	0.747	0.4277	0.7259	0.5168	0.3516
Shandar_D140	0.7934	0.795	0.0943	0.7788	0.516	0.8372	0.4018	0.7811	0.4518	0.3215
Susan_D56	0.8256	0.8287	0.0893	0.7981	0.5528	0.8368	0.3822	0.793	0.4519	0.3381
DBindR_D374	0.7879	0.7891	0.1032	0.7834	0.5151	0.8409	0.3564	0.7933	0.4213	0.308
DISPLAR_D428	0.7898	0.7873	0.1085	0.7735	0.5073	0.8338	0.3562	0.7838	0.4185	0.2975
DNABINDPROT_D54	0.7865	0.7848	0.092	0.763	0.4948	0.8309	0.3289	0.7827	0.3951	0.2776
PreDNA_D224	0.7881	0.7906	0.1028	0.7747	0.4644	0.8588	0.3417	0.8051	0.3937	0.2854
RBscore_D381	0.8077	0.8011	0.1075	0.7914	0.4597	0.8726	0.3307	0.8229	0.3847	0.2897
metaDBSite_D232	0.7916	0.7886	0.1086	0.7734	0.4582	0.8621	0.3494	0.8059	0.3965	0.287
metaDBSite_D316	0.7901	0.7833	0.1137	0.7808	0.4913	0.8526	0.3582	0.8007	0.4143	0.3032
SDCPred_D159	0.7931	0.7958	0.0913	0.7783	0.5275	0.8287	0.397	0.7756	0.453	0.3205
cutoff=6.0A	wAUC	mAUC	sAUC	tAUC	SEN	SPC	PPV	ACC	F1	MCC
BindN_R107	0.8016	0.8043	0.109	0.8142	0.5104	0.8753	0.5478	0.792	0.5285	0.3956
PPRInt_R86	0.7964	0.7951	0.0977	0.8132	0.473	0.8914	0.5467	0.8006	0.5072	0.3846
RNABindR_R144	0.8015	0.7948	0.1103	0.8175	0.5211	0.8768	0.5288	0.8023	0.5249	0.4001
RNABindR_R147	0.8016	0.7958	0.1105	0.8181	0.5228	0.8768	0.5303	0.8024	0.5265	0.4017
RNABindR_R44	0.8115	0.8072	0.0834	0.8137	0.7209	0.752	0.5841	0.7419	0.6453	0.452
RNABindR_R111	0.82	0.8014	0.0967	0.7977	0.386	0.9054	0.3363	0.848	0.3595	0.2745
meta2_R44	0.8115	0.8072	0.0834	0.8137	0.7209	0.752	0.5841	0.7419	0.6453	0.452
aaRNA_R67	0.7758	0.7739	0.1158	0.8032	0.536	0.8636	0.4618	0.8049	0.4961	0.3776
aaRNA_R141	0.7702	0.7636	0.0955	0.7402	0.3626	0.8637	0.2669	0.8034	0.3075	0.1991
aaRNA_R205	0.7787	0.7776	0.0962	0.7927	0.4993	0.8559	0.4291	0.7923	0.4615	0.3353
RBscore_R130	0.8213	0.8151	0.0957	0.8108	0.5384	0.8555	0.4879	0.7909	0.5119	0.38
RBscore_R117	0.7705	0.7624	0.1145	0.7603	0.4782	0.8288	0.2919	0.7837	0.3626	0.2521
Sungwook_R267	0.773	0.7644	0.0913	0.7416	0.3953	0.8509	0.2926	0.7894	0.3362	0.2178
Sungwook_R727	0.7848	0.7796	0.1075	0.8092	0.6275	0.8068	0.5485	0.758	0.5853	0.4174
BindN_D62	0.8241	0.8107	0.1146	0.7866	0.6491	0.7502	0.4409	0.7266	0.5251	0.3555
Shandar_D140	0.7914	0.7931	0.0918	0.7779	0.5117	0.8386	0.411	0.7797	0.4558	0.3228
Susan_D56	0.8231	0.8245	0.087	0.7969	0.5445	0.8379	0.3902	0.7909	0.4546	0.3367
DBindR_D374	0.7871	0.788	0.1026	0.7826	0.5116	0.8426	0.3674	0.7924	0.4277	0.3113
DISPLAR_D428	0.7884	0.7857	0.1073	0.7721	0.5021	0.8352	0.3658	0.7822	0.4232	0.2986
DNABINDPROT_D54	0.7854	0.7827	0.0893	0.7622	0.4896	0.8319	0.3367	0.7811	0.399	0.2779
PreDNA_D224	0.7868	0.7882	0.1031	0.7741	0.4607	0.8601	0.3515	0.8037	0.3988	0.2877
RBscore_D381	0.806	0.7985	0.1084	0.7907	0.4561	0.8737	0.3396	0.8216	0.3893	0.2918
metaDBSite_D232	0.7897	0.7858	0.1087	0.7721	0.4533	0.8631	0.3579	0.804	0.4	0.2877
metaDBSite_D316	0.7876	0.7805	0.1132	0.7793	0.4853	0.8537	0.3671	0.7989	0.418	0.3035
SDCPred_D159	0.7907	0.7935	0.089	0.7772	0.5231	0.8303	0.407	0.7744	0.4578	0.3222
SOLscore
cutoff=3.5A	wAUC	mAUC	sAUC	tAUC	SEN	SPC	PPV	ACC	F1	MCC
BindN_R107	0.8124	0.8078	0.0967	0.8098	0.5311	0.8662	0.3954	0.8188	0.4533	0.3529
PPRInt_R86	0.8176	0.8056	0.0889	0.8133	0.5273	0.8764	0.3977	0.8297	0.4534	0.3598
RNABindR_R144	0.81	0.8015	0.1036	0.8204	0.5477	0.8729	0.3817	0.8322	0.4499	0.3626
RNABindR_R147	0.81	0.8012	0.1033	0.8211	0.5498	0.8728	0.3833	0.8322	0.4517	0.3644
RNABindR_R44	0.8222	0.8231	0.087	0.8414	0.7266	0.7959	0.4725	0.782	0.5726	0.4531
RNABindR_R111	0.8157	0.7917	0.0943	0.8022	0.501	0.8679	0.1931	0.8461	0.2788	0.2415
meta2_R44	0.8222	0.8231	0.087	0.8414	0.7266	0.7959	0.4725	0.782	0.5726	0.4531
aaRNA_R67	0.7892	0.7919	0.0974	0.8177	0.6968	0.7795	0.2774	0.7705	0.3968	0.3326
aaRNA_R141	0.8101	0.788	0.0926	0.7978	0.5456	0.838	0.1979	0.818	0.2904	0.2475
aaRNA_R205	0.8161	0.8066	0.0881	0.8155	0.6026	0.8363	0.3129	0.8105	0.4119	0.3361
RBscore_R130	0.8243	0.8147	0.0855	0.818	0.5481	0.872	0.3796	0.8315	0.4485	0.3612
RBscore_R117	0.8098	0.8005	0.1006	0.8078	0.6171	0.8171	0.2013	0.8032	0.3036	0.2697
Sungwook_R267	0.7942	0.7756	0.0771	0.7838	0.5479	0.8205	0.187	0.8014	0.2788	0.2328
Sungwook_R727	0.811	0.8111	0.0779	0.8299	0.6668	0.808	0.4065	0.7848	0.5051	0.3966
BindN_D62	0.8278	0.8308	0.0735	0.8277	0.6712	0.7989	0.3508	0.7811	0.4607	0.3681
Shandar_D140	0.824	0.8194	0.0746	0.8197	0.6746	0.7957	0.2761	0.7832	0.3918	0.3296
Susan_D56	0.8544	0.8467	0.0579	0.8358	0.6615	0.8223	0.2668	0.808	0.3803	0.3323
DBindR_D374	0.8218	0.8094	0.0977	0.8196	0.6775	0.7917	0.2316	0.782	0.3452	0.3027
DISPLAR_D428	0.8241	0.8125	0.0926	0.8201	0.6744	0.7938	0.2403	0.7833	0.3543	0.3076
DNABINDPROT_D54	0.8428	0.8268	0.0662	0.8083	0.6214	0.8109	0.2302	0.7951	0.3359	0.2862
PreDNA_D224	0.8251	0.8201	0.0938	0.8198	0.6593	0.8002	0.2122	0.7895	0.321	0.2864
RBscore_D381	0.8394	0.8233	0.0974	0.8335	0.6221	0.8474	0.2265	0.8323	0.3321	0.303
metaDBSite_D232	0.8308	0.8217	0.09	0.8213	0.6583	0.8025	0.2186	0.7913	0.3282	0.2912
metaDBSite_D316	0.8272	0.8145	0.0969	0.8237	0.682	0.7935	0.2233	0.7846	0.3364	0.3002
SDCPred_D159	0.826	0.8226	0.0717	0.823	0.6783	0.7989	0.2832	0.7863	0.3996	0.3371
cutoff=4.0A	wAUC	mAUC	sAUC	tAUC	SEN	SPC	PPV	ACC	F1	MCC
BindN_R107	0.811	0.8082	0.1023	0.802	0.4904	0.8742	0.4547	0.8066	0.4719	0.3541
PPRInt_R86	0.8127	0.8046	0.0909	0.8052	0.4865	0.8843	0.4578	0.8178	0.4717	0.362
RNABindR_R144	0.8046	0.7999	0.1026	0.8117	0.5088	0.8823	0.4494	0.823	0.4773	0.3723
RNABindR_R147	0.8046	0.8002	0.1023	0.8124	0.5108	0.8823	0.4512	0.8231	0.4792	0.3741
RNABindR_R44	0.8229	0.824	0.0844	0.8395	0.6905	0.817	0.5549	0.7855	0.6153	0.4745
RNABindR_R111	0.8004	0.7819	0.0937	0.7898	0.4577	0.872	0.2342	0.8394	0.3098	0.2461
meta2_R44	0.8229	0.824	0.0844	0.8395	0.6905	0.817	0.5549	0.7855	0.6153	0.4745
aaRNA_R67	0.7903	0.7922	0.1	0.813	0.6713	0.7891	0.3281	0.7734	0.4408	0.3513
aaRNA_R141	0.7974	0.775	0.0924	0.7861	0.5108	0.8431	0.2397	0.8137	0.3262	0.2568
aaRNA_R205	0.8067	0.7998	0.0921	0.8061	0.5684	0.8445	0.367	0.8067	0.446	0.3472
RBscore_R130	0.8193	0.8148	0.0915	0.8114	0.5117	0.8815	0.4471	0.8232	0.4772	0.3726
RBscore_R117	0.7972	0.7898	0.1015	0.7934	0.5768	0.8238	0.2492	0.8011	0.3481	0.2829
Sungwook_R267	0.7887	0.771	0.0801	0.7775	0.5154	0.8282	0.2445	0.7977	0.3317	0.2522
Sungwook_R727	0.8125	0.8173	0.0847	0.8269	0.6346	0.8258	0.4898	0.786	0.5529	0.4213
BindN_D62	0.821	0.8245	0.0743	0.8213	0.6395	0.8118	0.4167	0.7819	0.5046	0.3866
Shandar_D140	0.819	0.8156	0.0734	0.8124	0.6449	0.8057	0.3321	0.7848	0.4384	0.3489
Susan_D56	0.8438	0.8394	0.0563	0.8274	0.6245	0.8316	0.3248	0.8078	0.4273	0.3506
DBindR_D374	0.8126	0.8016	0.0986	0.8111	0.6483	0.8005	0.2828	0.784	0.3938	0.3228
DISPLAR_D428	0.8165	0.8048	0.0906	0.8127	0.6446	0.8032	0.2948	0.7852	0.4046	0.3288
DNABINDPROT_D54	0.8185	0.8095	0.0632	0.7955	0.5819	0.8183	0.2804	0.7927	0.3785	0.298
PreDNA_D224	0.8135	0.8114	0.0966	0.8105	0.6255	0.8083	0.2633	0.7903	0.3706	0.3054
RBscore_D381	0.8323	0.8168	0.0953	0.8268	0.5916	0.8553	0.2828	0.8321	0.3827	0.3267
metaDBSite_D232	0.8213	0.8145	0.0909	0.8129	0.6304	0.8113	0.2722	0.793	0.3802	0.3143
metaDBSite_D316	0.8174	0.8067	0.0995	0.8147	0.6525	0.8031	0.2791	0.7873	0.391	0.3244
SDCPred_D159	0.8217	0.8196	0.0702	0.8167	0.65	0.8089	0.3384	0.7881	0.4451	0.3567
cutoff=4.5A	wAUC	mAUC	sAUC	tAUC	SEN	SPC	PPV	ACC	F1	MCC
BindN_R107	0.8056	0.8066	0.1065	0.7951	0.4735	0.8787	0.4863	0.7996	0.4798	0.3558
PPRInt_R86	0.8102	0.8059	0.0894	0.8016	0.4721	0.8891	0.4914	0.812	0.4816	0.3669
RNABindR_R144	0.8014	0.7987	0.1034	0.8075	0.4929	0.8876	0.4851	0.8177	0.489	0.3781
RNABindR_R147	0.8015	0.7999	0.1041	0.8082	0.4949	0.8875	0.4869	0.8178	0.4909	0.3799
RNABindR_R44	0.8252	0.825	0.0834	0.8408	0.6739	0.8303	0.6029	0.7871	0.6364	0.4881
RNABindR_R111	0.7918	0.7749	0.0952	0.7808	0.4389	0.8743	0.257	0.835	0.3241	0.2485
meta2_R44	0.8252	0.825	0.0834	0.8408	0.6739	0.8303	0.6029	0.7871	0.6364	0.4881
aaRNA_R67	0.7847	0.7861	0.1057	0.8047	0.6478	0.7938	0.3556	0.772	0.4591	0.3537
aaRNA_R141	0.7889	0.7675	0.0944	0.7793	0.4942	0.8457	0.2616	0.8107	0.3421	0.2604
aaRNA_R205	0.7998	0.7953	0.0958	0.7989	0.5488	0.848	0.3918	0.8027	0.4572	0.3479
RBscore_R130	0.8142	0.8108	0.0926	0.8045	0.4919	0.885	0.4734	0.8167	0.4825	0.3713
RBscore_R117	0.7864	0.7796	0.1031	0.7815	0.5545	0.8265	0.27	0.7982	0.3632	0.2837
Sungwook_R267	0.7847	0.7674	0.0791	0.7738	0.4973	0.8314	0.2706	0.7941	0.3505	0.2564
Sungwook_R727	0.8119	0.8183	0.0902	0.8238	0.6149	0.8343	0.5296	0.7833	0.569	0.4274
BindN_D62	0.816	0.8196	0.0704	0.8154	0.618	0.8186	0.4524	0.7795	0.5224	0.3914
Shandar_D140	0.8152	0.8099	0.0749	0.8071	0.6264	0.8115	0.3646	0.7842	0.4609	0.3569
Susan_D56	0.8396	0.8354	0.0572	0.8229	0.6086	0.837	0.3574	0.8074	0.4504	0.3609
DBindR_D374	0.805	0.7942	0.0985	0.8042	0.6281	0.8051	0.311	0.7834	0.416	0.3292
DISPLAR_D428	0.8094	0.7984	0.0916	0.8062	0.6253	0.8083	0.3249	0.7847	0.4277	0.3363
DNABINDPROT_D54	0.8069	0.7978	0.0692	0.7874	0.5656	0.8224	0.3078	0.791	0.3986	0.3046
PreDNA_D224	0.8046	0.8029	0.0966	0.8012	0.6027	0.8125	0.2909	0.7887	0.3924	0.3105
RBscore_D381	0.8226	0.8089	0.0936	0.8179	0.5706	0.8591	0.311	0.8301	0.4026	0.3331
metaDBSite_D232	0.8128	0.8066	0.0919	0.8052	0.6079	0.8158	0.3015	0.7917	0.403	0.3204
metaDBSite_D316	0.8101	0.8003	0.1	0.8083	0.6319	0.8079	0.3085	0.7869	0.4146	0.3318
SDCPred_D159	0.8171	0.8135	0.071	0.8108	0.63	0.8148	0.3721	0.7874	0.4679	0.3646
cutoff=5.0A	wAUC	mAUC	sAUC	tAUC	SEN	SPC	PPV	ACC	F1	MCC
BindN_R107	0.8023	0.8045	0.1073	0.7891	0.4614	0.8822	0.5104	0.7937	0.4847	0.3569
PPRInt_R86	0.8033	0.799	0.0925	0.7926	0.4544	0.8916	0.5118	0.8041	0.4814	0.3621
RNABindR_R144	0.7972	0.7964	0.1068	0.8022	0.4792	0.8914	0.5121	0.8123	0.4951	0.3803
RNABindR_R147	0.7973	0.7976	0.1074	0.8028	0.4811	0.8914	0.5138	0.8123	0.4969	0.382
RNABindR_R44	0.8235	0.8247	0.0822	0.8386	0.6559	0.8378	0.6314	0.7837	0.6434	0.4884
RNABindR_R111	0.7835	0.7687	0.095	0.7734	0.4251	0.8758	0.2735	0.8312	0.3329	0.2491
meta2_R44	0.8235	0.8247	0.0822	0.8386	0.6559	0.8378	0.6314	0.7837	0.6434	0.4884
aaRNA_R67	0.7789	0.7826	0.1039	0.7993	0.6298	0.797	0.3748	0.7699	0.47	0.3533
aaRNA_R141	0.7843	0.7639	0.0916	0.7743	0.4853	0.8483	0.2817	0.8086	0.3565	0.2662
aaRNA_R205	0.7963	0.7935	0.0955	0.7933	0.536	0.8513	0.4136	0.7997	0.4669	0.3505
RBscore_R130	0.8082	0.8082	0.0984	0.7972	0.4743	0.8877	0.4949	0.8099	0.4844	0.368
RBscore_R117	0.7825	0.7774	0.1025	0.777	0.5405	0.829	0.289	0.7962	0.3767	0.2867
Sungwook_R267	0.7815	0.7657	0.0812	0.7715	0.4867	0.8337	0.2886	0.7915	0.3623	0.2594
Sungwook_R727	0.8098	0.8177	0.0932	0.8195	0.5992	0.8394	0.5541	0.7794	0.5758	0.4276
BindN_D62	0.8106	0.8134	0.074	0.811	0.5996	0.8238	0.4802	0.776	0.5333	0.3924
Shandar_D140	0.8088	0.8023	0.0731	0.8024	0.6091	0.8166	0.3935	0.7827	0.4781	0.3621
Susan_D56	0.8352	0.8316	0.0581	0.8189	0.5919	0.8414	0.3847	0.8056	0.4663	0.3662
DBindR_D374	0.7986	0.7884	0.0994	0.7984	0.6107	0.8089	0.3345	0.782	0.4323	0.3329
DISPLAR_D428	0.8045	0.7935	0.0913	0.8026	0.6119	0.813	0.3522	0.7844	0.4471	0.3442
DNABINDPROT_D54	0.7986	0.7934	0.0694	0.7851	0.5569	0.8264	0.3325	0.7902	0.4163	0.313
PreDNA_D224	0.7986	0.7965	0.0947	0.7941	0.584	0.8162	0.3155	0.7868	0.4097	0.3142
RBscore_D381	0.8148	0.8029	0.0913	0.8113	0.5516	0.8624	0.3359	0.8275	0.4176	0.337
metaDBSite_D232	0.8064	0.8001	0.0913	0.7983	0.5896	0.8197	0.3265	0.79	0.4203	0.3246
metaDBSite_D316	0.8051	0.7954	0.1	0.8026	0.6148	0.8124	0.3351	0.786	0.4337	0.3378
SDCPred_D159	0.8113	0.8064	0.0698	0.8066	0.614	0.8203	0.4023	0.7864	0.4861	0.3713
cutoff=5.5A	wAUC	mAUC	sAUC	tAUC	SEN	SPC	PPV	ACC	F1	MCC
BindN_R107	0.8024	0.8045	0.1084	0.7864	0.4528	0.8849	0.5286	0.789	0.4878	0.3576
PPRInt_R86	0.801	0.7975	0.0934	0.7882	0.4443	0.8936	0.5273	0.7989	0.4823	0.3606
RNABindR_R144	0.7956	0.7944	0.1111	0.7992	0.4679	0.8939	0.5299	0.8072	0.497	0.3794
RNABindR_R147	0.7957	0.7956	0.1115	0.7998	0.4698	0.8939	0.5317	0.8073	0.4988	0.3812
RNABindR_R44	0.8203	0.8205	0.0816	0.8349	0.6398	0.8439	0.6548	0.7794	0.6472	0.4868
RNABindR_R111	0.7803	0.7658	0.094	0.77	0.4156	0.8771	0.2865	0.8281	0.3392	0.2498
meta2_R44	0.8203	0.8205	0.0816	0.8349	0.6398	0.8439	0.6548	0.7794	0.6472	0.4868
aaRNA_R67	0.7797	0.7818	0.1027	0.7986	0.6213	0.8007	0.3941	0.7697	0.4823	0.3583
aaRNA_R141	0.7798	0.7608	0.094	0.7696	0.4762	0.8496	0.2935	0.8063	0.3632	0.2669
aaRNA_R205	0.7925	0.7919	0.0988	0.7885	0.525	0.8533	0.4276	0.7966	0.4713	0.3498
RBscore_R130	0.8043	0.8047	0.1064	0.7934	0.4649	0.89	0.5116	0.8056	0.4871	0.3681
RBscore_R117	0.7817	0.7771	0.101	0.7741	0.5286	0.8312	0.3051	0.794	0.3869	0.2885
Sungwook_R267	0.7796	0.764	0.0817	0.7691	0.4823	0.8359	0.3042	0.7901	0.3731	0.2645
Sungwook_R727	0.8078	0.8173	0.0959	0.8159	0.5882	0.8437	0.5739	0.7763	0.581	0.4285
BindN_D62	0.8074	0.8111	0.0741	0.8079	0.5908	0.8273	0.4976	0.7742	0.5403	0.3946
Shandar_D140	0.8053	0.7986	0.0714	0.7992	0.5984	0.8202	0.4135	0.7814	0.4891	0.3657
Susan_D56	0.8316	0.8312	0.0575	0.817	0.5806	0.845	0.4061	0.8042	0.4779	0.3708
DBindR_D374	0.7949	0.7859	0.0984	0.7956	0.6007	0.8122	0.3537	0.7813	0.4452	0.3377
DISPLAR_D428	0.8003	0.7898	0.09	0.7991	0.6012	0.8166	0.3726	0.7836	0.4601	0.3489
DNABINDPROT_D54	0.7983	0.7917	0.0688	0.7804	0.5453	0.8285	0.3474	0.7879	0.4245	0.3137
PreDNA_D224	0.7954	0.7935	0.0941	0.7905	0.5729	0.8189	0.3329	0.7854	0.4211	0.3172
RBscore_D381	0.8104	0.7992	0.09	0.8071	0.5394	0.8646	0.3531	0.8255	0.4268	0.3394
metaDBSite_D232	0.8033	0.7976	0.0906	0.795	0.5797	0.8228	0.346	0.789	0.4333	0.3295
metaDBSite_D316	0.8021	0.7927	0.0992	0.7995	0.6045	0.8157	0.3546	0.7854	0.447	0.3427
SDCPred_D159	0.808	0.803	0.0691	0.8034	0.6026	0.824	0.4226	0.785	0.4968	0.3748
cutoff=6.0A	wAUC	mAUC	sAUC	tAUC	SEN	SPC	PPV	ACC	F1	MCC
BindN_R107	0.8006	0.8038	0.1091	0.7841	0.4481	0.8863	0.5385	0.7862	0.4891	0.3578
PPRInt_R86	0.7997	0.7964	0.0966	0.7863	0.4407	0.8952	0.5381	0.7966	0.4846	0.3622
RNABindR_R144	0.7965	0.7952	0.1086	0.7979	0.4635	0.8955	0.5404	0.8049	0.499	0.3805
RNABindR_R147	0.7966	0.7964	0.1091	0.7985	0.4653	0.8954	0.5421	0.805	0.5008	0.3823
RNABindR_R44	0.8198	0.8208	0.08	0.8341	0.6313	0.8466	0.6653	0.7764	0.6479	0.4846
RNABindR_R111	0.779	0.764	0.0925	0.769	0.4094	0.8777	0.2937	0.826	0.342	0.2494
meta2_R44	0.8198	0.8208	0.08	0.8341	0.6313	0.8466	0.6653	0.7764	0.6479	0.4846
aaRNA_R67	0.7786	0.7801	0.1015	0.7972	0.6141	0.8025	0.4044	0.7688	0.4877	0.3591
aaRNA_R141	0.7792	0.7611	0.0922	0.7685	0.4713	0.8506	0.3015	0.8049	0.3677	0.268
aaRNA_R205	0.7918	0.7916	0.0973	0.7868	0.5192	0.8546	0.4365	0.7948	0.4743	0.35
RBscore_R130	0.8024	0.8032	0.1067	0.7915	0.4608	0.8912	0.5199	0.8036	0.4886	0.3686
RBscore_R117	0.7793	0.7743	0.1006	0.7724	0.5213	0.8324	0.3146	0.7924	0.3924	0.2892
Sungwook_R267	0.7761	0.7617	0.0826	0.7653	0.4737	0.8366	0.3114	0.7876	0.3758	0.2625
Sungwook_R727	0.8064	0.8169	0.0982	0.8141	0.5802	0.8458	0.5847	0.7735	0.5824	0.4271
BindN_D62	0.8066	0.81	0.0731	0.8066	0.5849	0.83	0.5108	0.7729	0.5454	0.3966
Shandar_D140	0.8044	0.7979	0.0707	0.7977	0.5929	0.8218	0.4227	0.7805	0.4935	0.3668
Susan_D56	0.8299	0.8281	0.0547	0.8144	0.5735	0.8465	0.4158	0.8028	0.4821	0.3713
DBindR_D374	0.7932	0.7848	0.0982	0.7937	0.5951	0.8139	0.3636	0.7807	0.4514	0.3396
DISPLAR_D428	0.7988	0.7885	0.0903	0.798	0.5953	0.8183	0.3828	0.7828	0.466	0.3507
DNABINDPROT_D54	0.7983	0.7909	0.0692	0.779	0.5411	0.83	0.3567	0.7871	0.43	0.3158
PreDNA_D224	0.7945	0.7923	0.0936	0.7891	0.5673	0.8202	0.3418	0.7845	0.4266	0.3186
RBscore_D381	0.8094	0.7975	0.0907	0.8055	0.5338	0.8658	0.3616	0.8244	0.4312	0.3406
metaDBSite_D232	0.8026	0.7963	0.0908	0.7938	0.5753	0.8244	0.3555	0.7885	0.4394	0.3319
metaDBSite_D316	0.8014	0.7915	0.0992	0.7983	0.6002	0.8176	0.3652	0.7852	0.4541	0.3459
SDCPred_D159	0.8067	0.802	0.0686	0.8016	0.5965	0.8258	0.4325	0.784	0.5014	0.3757
no_network
cutoff=3.5A	wAUC	mAUC	sAUC	tAUC	SEN	SPC	PPV	ACC	F1	MCC
BindN_R107	0.8311	0.8303	0.0897	0.8579	0.6345	0.8709	0.4475	0.8374	0.5248	0.4398
PPRInt_R86	0.8402	0.839	0.0755	0.8582	0.6039	0.8811	0.4401	0.844	0.5091	0.4265
RNABindR_R144	0.8346	0.8306	0.0817	0.8573	0.6455	0.8668	0.4097	0.8391	0.5013	0.4261
RNABindR_R147	0.8346	0.8307	0.0814	0.8578	0.6472	0.8667	0.4113	0.8391	0.5029	0.4277
RNABindR_R111	0.8689	0.8401	0.0788	0.8547	0.609	0.8791	0.2412	0.8631	0.3455	0.3231
RNABindR_R44	0.8312	0.8349	0.071	0.8461	0.7919	0.7405	0.4343	0.7508	0.5609	0.4428
meta2_R44	0.8312	0.8349	0.071	0.8461	0.7919	0.7405	0.4343	0.7508	0.5609	0.4428
aaRNA_R67	0.8358	0.8308	0.0679	0.8644	0.7044	0.8476	0.3596	0.8321	0.4762	0.4196
aaRNA_R141	0.847	0.8311	0.0817	0.836	0.5703	0.8735	0.2482	0.8528	0.3459	0.3077
aaRNA_R205	0.8514	0.8424	0.0751	0.8608	0.6478	0.8665	0.3751	0.8424	0.4751	0.4102
RBscore_R130	0.8586	0.8475	0.07	0.8548	0.6675	0.8503	0.389	0.8274	0.4916	0.4172
RBscore_R117	0.8391	0.8303	0.0843	0.8455	0.6514	0.8498	0.2447	0.836	0.3558	0.3283
Sungwook_R267	0.8375	0.8171	0.0849	0.8287	0.5418	0.8786	0.2516	0.855	0.3436	0.2998
Sungwook_R727	0.8412	0.8305	0.0771	0.8669	0.736	0.8274	0.4568	0.8124	0.5637	0.4733
BindN_D62	0.8822	0.8733	0.0706	0.8622	0.7712	0.7793	0.3613	0.7782	0.4921	0.4171
Shandar_D140	0.8727	0.8695	0.0666	0.8699	0.7204	0.8478	0.3534	0.8346	0.4742	0.4242
Susan_D56	0.8778	0.877	0.0669	0.8714	0.7338	0.8441	0.3151	0.8343	0.4409	0.406
DBindR_D374	0.8673	0.8635	0.0724	0.865	0.704	0.8498	0.3029	0.8375	0.4236	0.3879
DISPLAR_D428	0.8684	0.8621	0.0766	0.8628	0.7041	0.846	0.3067	0.8335	0.4272	0.3882
DNABINDPROT_D54	0.884	0.8681	0.0619	0.8571	0.6833	0.8517	0.2953	0.8376	0.4124	0.3748
PreDNA_D224	0.8669	0.8642	0.0801	0.8638	0.6804	0.8609	0.2854	0.8473	0.4021	0.3722
RBscore_D381	0.8669	0.8572	0.0883	0.8637	0.6719	0.8671	0.2664	0.854	0.3816	0.3597
metaDBSite_D232	0.8691	0.8619	0.0787	0.8615	0.6733	0.8608	0.2887	0.8463	0.4041	0.3711
metaDBSite_D316	0.8695	0.861	0.08	0.8666	0.6969	0.854	0.2935	0.8414	0.413	0.381
SDCPred_D159	0.8735	0.8713	0.0634	0.8705	0.7164	0.8488	0.3569	0.8349	0.4765	0.4248
cutoff=4.0A	wAUC	mAUC	sAUC	tAUC	SEN	SPC	PPV	ACC	F1	MCC
BindN_R107	0.8189	0.8181	0.0903	0.8429	0.5814	0.8808	0.5106	0.828	0.5437	0.4397
PPRInt_R86	0.8232	0.8229	0.0784	0.8409	0.5519	0.89	0.5018	0.8335	0.5257	0.4257
RNABindR_R144	0.8222	0.8182	0.0802	0.8424	0.5923	0.8772	0.4766	0.832	0.5282	0.4312
RNABindR_R147	0.8223	0.8194	0.081	0.8429	0.594	0.8772	0.4782	0.8321	0.5298	0.4328
RNABindR_R111	0.8502	0.822	0.0799	0.838	0.5644	0.8856	0.2967	0.8603	0.389	0.3397
RNABindR_R44	0.8197	0.8223	0.0728	0.8346	0.7477	0.7594	0.5067	0.7565	0.6041	0.4547
meta2_R44	0.8197	0.8223	0.0728	0.8346	0.7477	0.7594	0.5067	0.7565	0.6041	0.4547
aaRNA_R67	0.8224	0.8166	0.0707	0.8521	0.6617	0.8568	0.4148	0.8308	0.5099	0.4306
aaRNA_R141	0.8246	0.8087	0.0813	0.8145	0.5202	0.8784	0.2929	0.8467	0.3747	0.3109
aaRNA_R205	0.832	0.826	0.0768	0.8438	0.5959	0.8742	0.4291	0.8361	0.499	0.4119
RBscore_R130	0.8445	0.8365	0.0726	0.8412	0.6169	0.8609	0.4537	0.8224	0.5228	0.4243
RBscore_R117	0.8186	0.8094	0.0837	0.8258	0.5975	0.8568	0.2973	0.833	0.3971	0.3383
Sungwook_R267	0.8181	0.7964	0.0885	0.8113	0.4926	0.886	0.3181	0.8477	0.3866	0.3137
Sungwook_R727	0.829	0.8216	0.082	0.8548	0.6834	0.8447	0.537	0.8111	0.6014	0.4859
BindN_D62	0.8701	0.8608	0.0675	0.8518	0.7312	0.7939	0.4272	0.783	0.5393	0.4352
Shandar_D140	0.8613	0.8597	0.068	0.8571	0.6753	0.8585	0.4168	0.8346	0.5155	0.4403
Susan_D56	0.8624	0.8604	0.0609	0.8587	0.6836	0.8544	0.3785	0.8348	0.4872	0.4231
DBindR_D374	0.8527	0.8497	0.0739	0.8511	0.658	0.8588	0.3613	0.8371	0.4665	0.4036
DISPLAR_D428	0.8514	0.8452	0.0799	0.8474	0.6523	0.8549	0.3646	0.832	0.4677	0.3999
DNABINDPROT_D54	0.8655	0.8506	0.0695	0.8415	0.6322	0.8605	0.3555	0.8357	0.4551	0.3883
PreDNA_D224	0.8485	0.8472	0.0784	0.8472	0.6311	0.8695	0.3463	0.846	0.4472	0.3887
RBscore_D381	0.8503	0.8408	0.0879	0.8473	0.6187	0.8744	0.3221	0.8519	0.4237	0.3727
metaDBSite_D232	0.8538	0.8474	0.0797	0.8468	0.6262	0.8693	0.3492	0.8449	0.4484	0.3877
metaDBSite_D316	0.8548	0.8465	0.0794	0.8525	0.6512	0.8637	0.3583	0.8415	0.4623	0.4016
SDCPred_D159	0.862	0.8613	0.0639	0.858	0.6732	0.8591	0.4182	0.8348	0.5159	0.4402
cutoff=4.5A	wAUC	mAUC	sAUC	tAUC	SEN	SPC	PPV	ACC	F1	MCC
BindN_R107	0.8078	0.8101	0.0964	0.832	0.5541	0.8851	0.5391	0.8205	0.5465	0.4347
PPRInt_R86	0.8101	0.8118	0.0806	0.8306	0.5245	0.8934	0.5275	0.8252	0.526	0.4188
RNABindR_R144	0.8116	0.8085	0.0837	0.8327	0.5662	0.8819	0.5076	0.8261	0.5353	0.4297
RNABindR_R147	0.8117	0.8099	0.0849	0.8333	0.5679	0.8819	0.5093	0.8262	0.537	0.4314
RNABindR_R111	0.8373	0.8109	0.08	0.8275	0.5341	0.8882	0.3213	0.8563	0.4013	0.3389
RNABindR_R44	0.8116	0.8127	0.0743	0.8266	0.7236	0.77	0.5459	0.7571	0.6223	0.4581
meta2_R44	0.8116	0.8127	0.0743	0.8266	0.7236	0.77	0.5459	0.7571	0.6223	0.4581
aaRNA_R67	0.8116	0.8035	0.0744	0.8429	0.632	0.8615	0.4449	0.8273	0.5222	0.4303
aaRNA_R141	0.8118	0.7972	0.0807	0.8038	0.4992	0.881	0.3171	0.843	0.3878	0.3131
aaRNA_R205	0.8204	0.8165	0.0782	0.8331	0.5715	0.8779	0.455	0.8315	0.5066	0.4104
RBscore_R130	0.8348	0.8256	0.0766	0.8309	0.5919	0.8649	0.4794	0.8175	0.5297	0.4216
RBscore_R117	0.8055	0.7971	0.0815	0.8146	0.5697	0.8595	0.3195	0.8295	0.4094	0.3371
Sungwook_R267	0.8074	0.7849	0.0857	0.8038	0.4734	0.8897	0.3505	0.8432	0.4028	0.3195
Sungwook_R727	0.8225	0.8167	0.0838	0.8494	0.659	0.854	0.5779	0.8086	0.6158	0.491
BindN_D62	0.8564	0.8495	0.0672	0.8383	0.6997	0.8002	0.4593	0.7806	0.5545	0.4335
Shandar_D140	0.8493	0.8473	0.0672	0.8462	0.6433	0.8636	0.4489	0.8312	0.5288	0.4402
Susan_D56	0.8532	0.853	0.0584	0.85	0.655	0.8593	0.4095	0.8328	0.5039	0.4261
DBindR_D374	0.8402	0.8379	0.0751	0.8406	0.6315	0.8637	0.3935	0.8351	0.4849	0.4085
DISPLAR_D428	0.8391	0.8334	0.0785	0.8362	0.6229	0.8596	0.3957	0.8291	0.484	0.402
DNABINDPROT_D54	0.849	0.836	0.0702	0.8281	0.6094	0.8652	0.3868	0.8338	0.4733	0.3943
PreDNA_D224	0.8339	0.8337	0.0757	0.8335	0.598	0.8734	0.3762	0.8423	0.4619	0.3889
RBscore_D381	0.8349	0.8274	0.0867	0.834	0.5909	0.8781	0.3508	0.8492	0.4402	0.3759
metaDBSite_D232	0.8399	0.834	0.0779	0.8349	0.5952	0.8737	0.3812	0.8414	0.4647	0.3898
metaDBSite_D316	0.8428	0.835	0.0779	0.8424	0.6229	0.8685	0.3912	0.8392	0.4806	0.4061
SDCPred_D159	0.8493	0.8485	0.0634	0.8466	0.6409	0.8645	0.4516	0.8313	0.5298	0.4406
cutoff=5.0A	wAUC	mAUC	sAUC	tAUC	SEN	SPC	PPV	ACC	F1	MCC
BindN_R107	0.8031	0.8051	0.0951	0.8249	0.5356	0.8885	0.5612	0.8143	0.5481	0.4315
PPRInt_R86	0.8008	0.8027	0.0814	0.8209	0.506	0.8967	0.5506	0.8185	0.5273	0.4158
RNABindR_R144	0.8043	0.8011	0.0842	0.825	0.5457	0.8855	0.5312	0.8202	0.5384	0.4268
RNABindR_R147	0.8045	0.8025	0.0856	0.8255	0.5473	0.8855	0.5328	0.8203	0.54	0.4284
RNABindR_R111	0.83	0.8062	0.0769	0.82	0.5141	0.8902	0.3399	0.8529	0.4092	0.3384
RNABindR_R44	0.8089	0.8099	0.072	0.8221	0.7068	0.7776	0.5737	0.7565	0.6333	0.4596
meta2_R44	0.8089	0.8099	0.072	0.8221	0.7068	0.7776	0.5737	0.7565	0.6333	0.4596
aaRNA_R67	0.8038	0.7991	0.0709	0.8379	0.614	0.8655	0.4687	0.8248	0.5316	0.4321
aaRNA_R141	0.8057	0.7922	0.0746	0.7967	0.4845	0.8833	0.3374	0.8398	0.3978	0.3155
aaRNA_R205	0.8153	0.8133	0.0753	0.8271	0.5546	0.8812	0.4774	0.8277	0.5131	0.4109
RBscore_R130	0.8265	0.8207	0.0783	0.823	0.5721	0.8685	0.5023	0.8127	0.5349	0.4197
RBscore_R117	0.7985	0.7911	0.0794	0.8074	0.552	0.8622	0.34	0.8268	0.4208	0.3389
Sungwook_R267	0.8045	0.7849	0.0823	0.7998	0.4612	0.8921	0.3721	0.8397	0.4119	0.3228
Sungwook_R727	0.82	0.8168	0.0857	0.8453	0.6416	0.8599	0.604	0.8053	0.6222	0.4917
BindN_D62	0.8483	0.8396	0.0714	0.8326	0.6802	0.8066	0.4884	0.7796	0.5686	0.4364
Shandar_D140	0.8402	0.8363	0.0645	0.839	0.6176	0.8684	0.4783	0.8274	0.5391	0.4404
Susan_D56	0.8495	0.8491	0.0633	0.8454	0.6308	0.8636	0.4364	0.8302	0.5159	0.4274
DBindR_D374	0.8317	0.8292	0.0755	0.8336	0.6097	0.8677	0.4203	0.8327	0.4976	0.4113
DISPLAR_D428	0.8315	0.826	0.0781	0.8305	0.6041	0.8642	0.425	0.8272	0.4989	0.4073
DNABINDPROT_D54	0.8396	0.8292	0.0703	0.8235	0.5916	0.8689	0.412	0.8317	0.4857	0.398
PreDNA_D224	0.8265	0.8255	0.0724	0.8257	0.5751	0.8774	0.405	0.8391	0.4753	0.3918
RBscore_D381	0.8235	0.817	0.0849	0.824	0.5677	0.8813	0.3765	0.8462	0.4528	0.378
metaDBSite_D232	0.8314	0.8249	0.0764	0.8277	0.5727	0.8776	0.4096	0.8382	0.4776	0.3925
metaDBSite_D316	0.8346	0.8258	0.0776	0.8356	0.5993	0.8728	0.4201	0.8363	0.494	0.4089
SDCPred_D159	0.8415	0.8388	0.0611	0.8399	0.617	0.8696	0.4823	0.828	0.5414	0.4426
cutoff=5.5A	wAUC	mAUC	sAUC	tAUC	SEN	SPC	PPV	ACC	F1	MCC
BindN_R107	0.8006	0.8026	0.0971	0.8212	0.5244	0.8917	0.5799	0.8102	0.5507	0.4317
PPRInt_R86	0.7979	0.8	0.0823	0.8169	0.4937	0.8989	0.5661	0.8135	0.5274	0.4134
RNABindR_R144	0.8018	0.8001	0.0874	0.8217	0.5343	0.8888	0.5512	0.8166	0.5426	0.4281
RNABindR_R147	0.8019	0.8016	0.0887	0.8222	0.5358	0.8888	0.5527	0.8167	0.5441	0.4296
RNABindR_R111	0.8246	0.8013	0.0766	0.8157	0.5019	0.892	0.3556	0.8505	0.4163	0.3399
RNABindR_R44	0.8078	0.808	0.0724	0.8201	0.6979	0.7868	0.6024	0.7587	0.6466	0.4678
meta2_R44	0.8078	0.808	0.0724	0.8201	0.6979	0.7868	0.6024	0.7587	0.6466	0.4678
aaRNA_R67	0.8015	0.7961	0.0699	0.8347	0.5983	0.8684	0.4867	0.8218	0.5368	0.4314
aaRNA_R141	0.801	0.7899	0.0722	0.7922	0.4755	0.885	0.3518	0.8375	0.4044	0.3175
aaRNA_R205	0.811	0.811	0.0742	0.8226	0.5431	0.8835	0.4932	0.8247	0.517	0.4109
RBscore_R130	0.8215	0.8164	0.0792	0.8189	0.5597	0.8711	0.5184	0.8093	0.5383	0.4188
RBscore_R117	0.7962	0.7889	0.0788	0.804	0.5404	0.8648	0.3593	0.8249	0.4316	0.3428
Sungwook_R267	0.8017	0.783	0.076	0.7963	0.4523	0.894	0.3881	0.8368	0.4178	0.3248
Sungwook_R727	0.8172	0.8147	0.0862	0.842	0.6275	0.8642	0.6233	0.8018	0.6254	0.4907
BindN_D62	0.8425	0.8336	0.0716	0.8268	0.6685	0.8101	0.5049	0.7783	0.5753	0.437
Shandar_D140	0.8338	0.8307	0.0638	0.8335	0.6025	0.8719	0.4991	0.8248	0.5459	0.4415
Susan_D56	0.8434	0.8444	0.062	0.841	0.6157	0.8672	0.4584	0.8284	0.5255	0.4304
DBindR_D374	0.8248	0.8235	0.0748	0.8281	0.5939	0.8707	0.4401	0.8303	0.5055	0.4125
DISPLAR_D428	0.8249	0.8203	0.0776	0.8253	0.5883	0.8674	0.4457	0.8246	0.5072	0.4087
DNABINDPROT_D54	0.8348	0.8246	0.0676	0.8187	0.5758	0.8711	0.428	0.8288	0.491	0.397
PreDNA_D224	0.8216	0.8207	0.072	0.8213	0.5619	0.8804	0.4256	0.837	0.4844	0.395
RBscore_D381	0.8182	0.8121	0.0827	0.8192	0.5536	0.8837	0.3947	0.8439	0.4608	0.3799
metaDBSite_D232	0.8262	0.8202	0.0756	0.8227	0.5584	0.8805	0.4305	0.8357	0.4862	0.395
metaDBSite_D316	0.829	0.8205	0.0767	0.8305	0.5843	0.8759	0.4409	0.8341	0.5026	0.4111
SDCPred_D159	0.835	0.8329	0.061	0.8342	0.6016	0.8731	0.5034	0.8253	0.5481	0.4436
cutoff=6.0A	wAUC	mAUC	sAUC	tAUC	SEN	SPC	PPV	ACC	F1	MCC
BindN_R107	0.7978	0.7996	0.1003	0.8183	0.5182	0.8934	0.5899	0.8077	0.5518	0.4315
PPRInt_R86	0.7954	0.797	0.0837	0.8148	0.4876	0.9002	0.5751	0.8107	0.5277	0.4126
RNABindR_R144	0.8002	0.7984	0.0891	0.8201	0.5298	0.8908	0.5627	0.8152	0.5458	0.4302
RNABindR_R147	0.8003	0.7999	0.0904	0.8206	0.5313	0.8908	0.5642	0.8153	0.5473	0.4317
RNABindR_R111	0.8228	0.7996	0.0738	0.8148	0.4966	0.8932	0.366	0.8494	0.4214	0.3423
RNABindR_R44	0.8038	0.8041	0.0703	0.817	0.6867	0.7882	0.6104	0.7551	0.6463	0.4619
meta2_R44	0.8038	0.8041	0.0703	0.817	0.6867	0.7882	0.6104	0.7551	0.6463	0.4619
aaRNA_R67	0.8024	0.7978	0.0682	0.8351	0.5959	0.8716	0.5033	0.8222	0.5457	0.4386
aaRNA_R141	0.7992	0.7883	0.0701	0.7899	0.4689	0.8859	0.3599	0.8357	0.4073	0.3175
aaRNA_R205	0.8085	0.8077	0.0741	0.8198	0.5347	0.8846	0.5013	0.8222	0.5175	0.409
RBscore_R130	0.8193	0.8137	0.0808	0.8174	0.5543	0.8725	0.5264	0.8077	0.54	0.4187
RBscore_R117	0.7949	0.7875	0.0762	0.8025	0.534	0.8665	0.3712	0.8238	0.438	0.3453
Sungwook_R267	0.7989	0.7811	0.0728	0.7941	0.4463	0.8952	0.3992	0.8346	0.4215	0.326
Sungwook_R727	0.8151	0.8134	0.0858	0.8402	0.619	0.8669	0.6351	0.7994	0.627	0.4899
BindN_D62	0.8393	0.8302	0.0714	0.8252	0.6615	0.8132	0.5179	0.7778	0.581	0.4388
Shandar_D140	0.831	0.8278	0.0622	0.8312	0.5949	0.8734	0.5084	0.8232	0.5482	0.4412
Susan_D56	0.8386	0.8385	0.0607	0.8374	0.6078	0.869	0.4692	0.8272	0.5296	0.4312
DBindR_D374	0.8228	0.821	0.0744	0.8259	0.5874	0.8726	0.4517	0.8294	0.5107	0.4147
DISPLAR_D428	0.8228	0.8177	0.0771	0.8234	0.5817	0.8693	0.4573	0.8235	0.512	0.4106
DNABINDPROT_D54	0.8329	0.8211	0.0664	0.8176	0.5719	0.8731	0.4398	0.8284	0.4972	0.4009
PreDNA_D224	0.8194	0.8175	0.0711	0.8193	0.5548	0.8818	0.4357	0.8356	0.4881	0.3959
RBscore_D381	0.8164	0.8087	0.083	0.8171	0.5464	0.8848	0.4032	0.8426	0.464	0.3801
metaDBSite_D232	0.8242	0.8174	0.0756	0.8207	0.5508	0.8818	0.4395	0.8341	0.4889	0.3949
metaDBSite_D316	0.8267	0.8176	0.0765	0.8284	0.576	0.8774	0.451	0.8325	0.5059	0.4113
SDCPred_D159	0.8313	0.8291	0.0596	0.8313	0.5931	0.8747	0.5131	0.8234	0.5502	0.4428
RBscore_SVM
cutoff=3.5A	wAUC	mAUC	sAUC	tAUC	SEN	SPC	PPV	ACC	F1	MCC
BindN_R107	0.8778	0.8975	0.117	0.943	0.898	0.879	0.5501	0.8816	0.6823	0.6425
PPRInt_R86	0.8844	0.9099	0.0833	0.9471	0.9033	0.8758	0.5296	0.8795	0.6677	0.6321
RNABindR_R144	0.8489	0.865	0.1286	0.9214	0.8567	0.8682	0.482	0.8667	0.6169	0.5768
RNABindR_R147	0.8489	0.8648	0.1281	0.9216	0.8574	0.868	0.4829	0.8666	0.6179	0.5775
RNABindR_R44	0.8101	0.819	0.0852	0.8435	0.7788	0.7635	0.4531	0.7666	0.5729	0.457
RNABindR_R111	0.7888	0.7871	0.1504	0.8389	0.6403	0.8832	0.257	0.8688	0.3667	0.3484
meta2_R44	0.8101	0.819	0.0852	0.8435	0.7788	0.7635	0.4531	0.7666	0.5729	0.457
aaRNA_R67	0.7529	0.777	0.1062	0.815	0.623	0.8393	0.3202	0.8159	0.423	0.3523
aaRNA_R141	0.8142	0.8109	0.1588	0.8477	0.666	0.8799	0.2888	0.8653	0.4029	0.378
aaRNA_R205	0.836	0.8544	0.1466	0.9105	0.8195	0.8742	0.4462	0.8681	0.5778	0.5406
RBscore_R130	0.9465	0.947	0.07	0.9691	0.9582	0.911	0.6059	0.9169	0.7424	0.7218
RBscore_R117	0.7187	0.7234	0.144	0.774	0.5627	0.8331	0.2012	0.8143	0.2964	0.2544
Sungwook_R267	0.8735	0.8654	0.1244	0.8864	0.7232	0.907	0.3695	0.8942	0.4891	0.4677
Sungwook_R727	0.8929	0.8935	0.0948	0.9349	0.9038	0.8695	0.5773	0.8751	0.7045	0.6556
BindN_D62	0.776	0.7871	0.0862	0.7867	0.6459	0.7632	0.3063	0.7468	0.4155	0.311
Shandar_D140	0.7646	0.7718	0.0951	0.7797	0.593	0.8055	0.2605	0.7835	0.362	0.286
Susan_D56	0.7655	0.7763	0.0926	0.7745	0.5959	0.805	0.23	0.7864	0.3319	0.271
DBindR_D374	0.7484	0.7565	0.1096	0.7796	0.5774	0.8172	0.2265	0.7969	0.3254	0.2671
DISPLAR_D428	0.7572	0.7642	0.1092	0.7744	0.5925	0.8069	0.2288	0.788	0.3301	0.2698
DNABINDPROT_D54	0.7232	0.7356	0.0951	0.7558	0.5369	0.8349	0.2282	0.81	0.3203	0.2588
PreDNA_D224	0.7484	0.7472	0.1218	0.7592	0.5382	0.818	0.1944	0.7969	0.2857	0.2315
RBscore_D381	0.7483	0.7421	0.1199	0.7582	0.5206	0.8269	0.1777	0.8064	0.2649	0.2187
metaDBSite_D232	0.7529	0.7443	0.12	0.7607	0.5411	0.8169	0.1987	0.7956	0.2907	0.2346
metaDBSite_D316	0.7553	0.7556	0.1192	0.7717	0.5706	0.8138	0.2105	0.7943	0.3076	0.2531
SDCPred_D159	0.7598	0.7685	0.0949	0.7732	0.5823	0.8065	0.2607	0.783	0.3601	0.2813
cutoff=4.0A	wAUC	mAUC	sAUC	tAUC	SEN	SPC	PPV	ACC	F1	MCC
BindN_R107	0.8842	0.9132	0.1263	0.9476	0.8758	0.9069	0.668	0.9014	0.7579	0.7075
PPRInt_R86	0.887	0.9251	0.0927	0.9498	0.8803	0.9023	0.6439	0.8986	0.7438	0.6954
RNABindR_R144	0.856	0.8772	0.1401	0.9238	0.8324	0.8925	0.5936	0.8829	0.693	0.6368
RNABindR_R147	0.856	0.877	0.1396	0.924	0.8331	0.8923	0.5945	0.8829	0.6938	0.6375
RNABindR_R44	0.8058	0.8153	0.0927	0.8398	0.7483	0.7876	0.538	0.7778	0.6259	0.4869
RNABindR_R111	0.7864	0.7876	0.1544	0.8316	0.6141	0.892	0.3272	0.8701	0.4269	0.3841
meta2_R44	0.8058	0.8153	0.0927	0.8398	0.7483	0.7876	0.538	0.7778	0.6259	0.4869
aaRNA_R67	0.7496	0.7754	0.1115	0.8088	0.5992	0.8488	0.3781	0.8156	0.4637	0.373
aaRNA_R141	0.8101	0.807	0.1622	0.8414	0.6423	0.8896	0.3603	0.8678	0.4617	0.4144
aaRNA_R205	0.838	0.8639	0.1572	0.9083	0.7947	0.8918	0.5381	0.8785	0.6417	0.5875
RBscore_R130	0.9617	0.974	0.0744	0.9817	0.9501	0.9432	0.7579	0.9443	0.8432	0.8175
RBscore_R117	0.7101	0.7198	0.1446	0.7639	0.5406	0.8407	0.256	0.8131	0.3475	0.2786
Sungwook_R267	0.8654	0.861	0.1294	0.8754	0.6865	0.9222	0.4877	0.8992	0.5703	0.5247
Sungwook_R727	0.8993	0.9074	0.1017	0.9392	0.8737	0.9044	0.7065	0.898	0.7813	0.7226
BindN_D62	0.7722	0.7841	0.0836	0.7832	0.625	0.7758	0.3695	0.7496	0.4644	0.3333
Shandar_D140	0.7624	0.7684	0.0972	0.7746	0.5667	0.8138	0.3131	0.7816	0.4034	0.3017
Susan_D56	0.7592	0.766	0.0805	0.7662	0.5684	0.8131	0.2828	0.785	0.3777	0.2887
DBindR_D374	0.7428	0.752	0.1091	0.7727	0.5541	0.8247	0.2774	0.7955	0.3697	0.2859
DISPLAR_D428	0.7511	0.7567	0.1109	0.7667	0.5652	0.8146	0.2801	0.7864	0.3746	0.2867
DNABINDPROT_D54	0.7186	0.7282	0.0951	0.7431	0.4922	0.8399	0.2723	0.8022	0.3506	0.2601
PreDNA_D224	0.7379	0.7379	0.1223	0.7495	0.5098	0.8241	0.2409	0.7931	0.3272	0.245
RBscore_D381	0.7382	0.7336	0.1163	0.7479	0.4945	0.8324	0.2216	0.8027	0.306	0.2331
metaDBSite_D232	0.7464	0.738	0.1199	0.7526	0.5193	0.8237	0.248	0.7931	0.3357	0.2531
metaDBSite_D316	0.75	0.7499	0.1189	0.7643	0.5446	0.8213	0.2625	0.7923	0.3543	0.2716
SDCPred_D159	0.7574	0.7645	0.0965	0.7683	0.5573	0.8143	0.3111	0.7807	0.3993	0.2959
cutoff=4.5A	wAUC	mAUC	sAUC	tAUC	SEN	SPC	PPV	ACC	F1	MCC
BindN_R107	0.8686	0.8985	0.1229	0.9298	0.828	0.9138	0.6996	0.897	0.7584	0.6975
PPRInt_R86	0.8715	0.9138	0.0895	0.9325	0.8352	0.9091	0.6757	0.8954	0.747	0.6881
RNABindR_R144	0.8374	0.8653	0.1319	0.9089	0.7912	0.8996	0.6288	0.8804	0.7007	0.6337
RNABindR_R147	0.8374	0.865	0.1315	0.9091	0.792	0.8995	0.6296	0.8804	0.7015	0.6344
RNABindR_R44	0.8014	0.8113	0.0996	0.8366	0.7303	0.8015	0.5845	0.7818	0.6493	0.5002
RNABindR_R111	0.7742	0.7772	0.1459	0.8153	0.5795	0.8949	0.3533	0.8664	0.4389	0.3827
meta2_R44	0.8014	0.8113	0.0996	0.8366	0.7303	0.8015	0.5845	0.7818	0.6493	0.5002
aaRNA_R67	0.7409	0.7691	0.1102	0.8003	0.5832	0.8546	0.4133	0.8141	0.4838	0.3826
aaRNA_R141	0.7962	0.7957	0.1527	0.8269	0.6062	0.8923	0.3837	0.8638	0.47	0.41
aaRNA_R205	0.8236	0.8508	0.1496	0.8911	0.7515	0.8958	0.5626	0.8739	0.6435	0.5776
RBscore_R130	0.929	0.9438	0.073	0.9556	0.8821	0.9462	0.775	0.935	0.8251	0.7879
RBscore_R117	0.7018	0.7146	0.1373	0.7545	0.5215	0.8435	0.2784	0.8101	0.363	0.2813
Sungwook_R267	0.8564	0.8524	0.1241	0.8696	0.6586	0.9285	0.5366	0.8983	0.5913	0.5376
Sungwook_R727	0.8926	0.9024	0.0996	0.9325	0.8405	0.9188	0.7585	0.9006	0.7974	0.7335
BindN_D62	0.7717	0.7811	0.0824	0.7792	0.6077	0.7823	0.4037	0.7482	0.4851	0.3393
Shandar_D140	0.7568	0.7626	0.0983	0.7686	0.5477	0.8181	0.3422	0.7783	0.4212	0.3054
Susan_D56	0.7563	0.7652	0.0817	0.7615	0.5556	0.8177	0.3122	0.7837	0.3998	0.2977
DBindR_D374	0.7397	0.7487	0.1082	0.7679	0.5395	0.829	0.3065	0.7934	0.3909	0.2938
DISPLAR_D428	0.7451	0.7517	0.1118	0.7597	0.5484	0.8189	0.3089	0.7841	0.3952	0.293
DNABINDPROT_D54	0.7126	0.7229	0.0984	0.7331	0.4765	0.843	0.2976	0.7981	0.3664	0.2638
PreDNA_D224	0.7301	0.7313	0.1228	0.743	0.4956	0.8277	0.2685	0.7901	0.3483	0.252
RBscore_D381	0.7303	0.7272	0.1164	0.7415	0.4817	0.8355	0.2461	0.8	0.3258	0.2399
metaDBSite_D232	0.739	0.7318	0.1204	0.7475	0.5059	0.8278	0.2775	0.7905	0.3584	0.2616
metaDBSite_D316	0.7437	0.7448	0.1206	0.76	0.5305	0.8255	0.2919	0.7903	0.3766	0.2801
SDCPred_D159	0.7511	0.7584	0.0977	0.7614	0.5379	0.8186	0.3406	0.777	0.4171	0.2992
cutoff=5.0A	wAUC	mAUC	sAUC	tAUC	SEN	SPC	PPV	ACC	F1	MCC
BindN_R107	0.8568	0.8864	0.1182	0.9163	0.7899	0.9178	0.7188	0.8909	0.7527	0.6841
PPRInt_R86	0.8577	0.8984	0.0861	0.9167	0.7946	0.913	0.6956	0.8893	0.7418	0.6742
RNABindR_R144	0.8273	0.853	0.1268	0.8942	0.7539	0.9037	0.6506	0.8749	0.6985	0.6228
RNABindR_R147	0.8273	0.8528	0.1263	0.8945	0.7548	0.9036	0.6514	0.8749	0.6993	0.6236
RNABindR_R44	0.8004	0.8128	0.1033	0.8349	0.7156	0.8112	0.6162	0.7828	0.6622	0.5065
RNABindR_R111	0.7645	0.7687	0.1372	0.8028	0.553	0.8967	0.3705	0.8626	0.4437	0.3785
meta2_R44	0.8004	0.8128	0.1033	0.8349	0.7156	0.8112	0.6162	0.7828	0.6622	0.5065
aaRNA_R67	0.7391	0.7692	0.1085	0.7943	0.5687	0.8584	0.4369	0.8115	0.4942	0.3857
aaRNA_R141	0.7841	0.7844	0.1443	0.8136	0.5764	0.894	0.4	0.8593	0.4723	0.4029
aaRNA_R205	0.811	0.8384	0.1429	0.8761	0.7157	0.8983	0.5792	0.8684	0.6402	0.5655
RBscore_R130	0.9069	0.9226	0.0734	0.9368	0.8303	0.9491	0.7909	0.9267	0.8101	0.7651
RBscore_R117	0.6978	0.7107	0.1315	0.7479	0.5073	0.8458	0.2974	0.8073	0.3749	0.2835
Sungwook_R267	0.846	0.8422	0.1196	0.861	0.6321	0.9315	0.5611	0.895	0.5945	0.5357
Sungwook_R727	0.8819	0.892	0.0969	0.922	0.8072	0.9251	0.782	0.8956	0.7944	0.7246
BindN_D62	0.7678	0.777	0.0857	0.7755	0.5949	0.7879	0.4323	0.7467	0.5007	0.3444
Shandar_D140	0.7528	0.7585	0.0958	0.7643	0.5316	0.8221	0.3686	0.7746	0.4354	0.3081
Susan_D56	0.7547	0.7656	0.0798	0.7596	0.5458	0.8221	0.3394	0.7824	0.4185	0.3061
DBindR_D374	0.7346	0.7447	0.1058	0.7631	0.5259	0.8324	0.3305	0.7908	0.406	0.2983
DISPLAR_D428	0.7418	0.7483	0.1112	0.756	0.536	0.8228	0.3343	0.7819	0.4118	0.2987
DNABINDPROT_D54	0.7063	0.7188	0.093	0.7261	0.4601	0.8449	0.3153	0.7932	0.3742	0.262
PreDNA_D224	0.7254	0.7287	0.1188	0.7386	0.4836	0.831	0.2933	0.787	0.3652	0.2574
RBscore_D381	0.7249	0.7231	0.1138	0.7368	0.472	0.8384	0.2694	0.7974	0.343	0.2465
metaDBSite_D232	0.7343	0.7294	0.1159	0.7434	0.4952	0.8314	0.3034	0.788	0.3763	0.2685
metaDBSite_D316	0.7389	0.742	0.1172	0.7556	0.518	0.8293	0.3182	0.7878	0.3942	0.2864
SDCPred_D159	0.7466	0.7539	0.0961	0.7572	0.5217	0.8224	0.3665	0.7729	0.4305	0.3013
cutoff=5.5A	wAUC	mAUC	sAUC	tAUC	SEN	SPC	PPV	ACC	F1	MCC
BindN_R107	0.8467	0.8735	0.1201	0.9044	0.7601	0.9199	0.7301	0.8844	0.7448	0.6704
PPRInt_R86	0.8517	0.8899	0.0858	0.9072	0.7699	0.916	0.7101	0.8852	0.7388	0.6663
RNABindR_R144	0.8179	0.8431	0.1276	0.8838	0.728	0.9065	0.6656	0.8702	0.6954	0.6141
RNABindR_R147	0.8178	0.8423	0.1275	0.8841	0.7289	0.9065	0.6665	0.8702	0.6963	0.615
RNABindR_R44	0.796	0.8079	0.1049	0.8299	0.6994	0.8182	0.6403	0.7806	0.6685	0.5062
RNABindR_R111	0.7592	0.7616	0.1309	0.7944	0.5303	0.8975	0.3807	0.8586	0.4433	0.3713
meta2_R44	0.796	0.8079	0.1049	0.8299	0.6994	0.8182	0.6403	0.7806	0.6685	0.5062
aaRNA_R67	0.7321	0.7599	0.1069	0.7887	0.5531	0.8607	0.453	0.8076	0.4981	0.3834
aaRNA_R141	0.7764	0.7787	0.1402	0.8044	0.5558	0.8949	0.4097	0.8556	0.4717	0.3963
aaRNA_R205	0.8029	0.831	0.1391	0.866	0.6908	0.8998	0.59	0.8637	0.6364	0.5558
RBscore_R130	0.8918	0.9083	0.0761	0.9249	0.7976	0.951	0.8014	0.9206	0.7995	0.75
RBscore_R117	0.6942	0.7055	0.1283	0.7416	0.4918	0.8473	0.3111	0.8036	0.3811	0.2814
Sungwook_R267	0.8388	0.8351	0.1167	0.8531	0.6097	0.9332	0.5757	0.8913	0.5922	0.5298
Sungwook_R727	0.8739	0.8811	0.1019	0.9139	0.7811	0.9294	0.7986	0.8903	0.7897	0.7157
BindN_D62	0.7649	0.7753	0.0849	0.7734	0.5847	0.7904	0.4468	0.7442	0.5065	0.3436
Shandar_D140	0.751	0.7575	0.095	0.7627	0.5231	0.8252	0.388	0.7724	0.4455	0.3117
Susan_D56	0.7495	0.762	0.0804	0.7545	0.5289	0.8237	0.3539	0.7782	0.4241	0.3025
DBindR_D374	0.7313	0.7427	0.1057	0.7602	0.5155	0.8349	0.3483	0.7883	0.4157	0.3007
DISPLAR_D428	0.7387	0.747	0.1114	0.7533	0.5259	0.8256	0.3533	0.7796	0.4227	0.3018
DNABINDPROT_D54	0.7102	0.7217	0.0931	0.7275	0.4561	0.8474	0.3335	0.7913	0.3853	0.2679
PreDNA_D224	0.7219	0.7284	0.1195	0.736	0.4757	0.8332	0.3104	0.7845	0.3757	0.2608
RBscore_D381	0.722	0.7218	0.1121	0.7346	0.4648	0.8404	0.2852	0.7952	0.3535	0.2501
metaDBSite_D232	0.7312	0.7292	0.1173	0.741	0.4884	0.8341	0.3225	0.786	0.3885	0.2737
metaDBSite_D316	0.735	0.7409	0.1188	0.7526	0.5095	0.832	0.3369	0.7857	0.4056	0.2905
SDCPred_D159	0.7449	0.7529	0.0956	0.7553	0.5131	0.8254	0.3858	0.7704	0.4404	0.3044
cutoff=6.0A	wAUC	mAUC	sAUC	tAUC	SEN	SPC	PPV	ACC	F1	MCC
BindN_R107	0.8397	0.8674	0.1187	0.8968	0.7447	0.9211	0.7363	0.8808	0.7405	0.6631
PPRInt_R86	0.8472	0.8856	0.0854	0.9014	0.7555	0.9174	0.7169	0.8823	0.7357	0.6604
RNABindR_R144	0.8157	0.8409	0.1265	0.8799	0.7171	0.9085	0.6752	0.8684	0.6955	0.6121
RNABindR_R147	0.8157	0.84	0.1264	0.8803	0.7181	0.9084	0.676	0.8684	0.6964	0.613
RNABindR_R44	0.794	0.806	0.1038	0.8272	0.6919	0.8218	0.6524	0.7795	0.6716	0.5064
RNABindR_R111	0.7561	0.7582	0.1293	0.7898	0.5202	0.8984	0.3886	0.8566	0.4449	0.3696
meta2_R44	0.794	0.806	0.1038	0.8272	0.6919	0.8218	0.6524	0.7795	0.6716	0.5064
aaRNA_R67	0.7273	0.7559	0.1055	0.7836	0.5449	0.8622	0.4633	0.8053	0.5008	0.3828
aaRNA_R141	0.7723	0.7756	0.1374	0.799	0.5443	0.8956	0.4163	0.8533	0.4718	0.3931
aaRNA_R205	0.7982	0.8261	0.1363	0.8596	0.6759	0.9006	0.5959	0.8605	0.6334	0.5493
RBscore_R130	0.8845	0.9018	0.0758	0.9186	0.7823	0.9518	0.8058	0.9173	0.7939	0.7423
RBscore_R117	0.6906	0.7024	0.1271	0.738	0.485	0.8485	0.3208	0.8017	0.3861	0.282
Sungwook_R267	0.8317	0.829	0.1149	0.8452	0.5915	0.9338	0.5822	0.8876	0.5868	0.5218
Sungwook_R727	0.8671	0.875	0.1022	0.9076	0.7633	0.9312	0.8058	0.8855	0.784	0.7066
BindN_D62	0.7636	0.7749	0.0883	0.7716	0.5795	0.7929	0.4592	0.7432	0.5124	0.3455
Shandar_D140	0.7508	0.7577	0.0934	0.762	0.5194	0.8267	0.3974	0.7713	0.4503	0.3135
Susan_D56	0.7498	0.7612	0.0806	0.7537	0.5247	0.8253	0.364	0.7772	0.4298	0.3046
DBindR_D374	0.7311	0.7426	0.1052	0.7593	0.5116	0.8365	0.3586	0.7872	0.4216	0.3032
DISPLAR_D428	0.7381	0.7466	0.1103	0.7522	0.5222	0.8273	0.364	0.7787	0.429	0.3046
DNABINDPROT_D54	0.7109	0.7214	0.0918	0.7265	0.4548	0.849	0.3441	0.7905	0.3918	0.272
PreDNA_D224	0.7204	0.7265	0.119	0.734	0.4709	0.8342	0.3185	0.7829	0.38	0.2615
RBscore_D381	0.7205	0.7203	0.1101	0.7326	0.459	0.8411	0.2915	0.7934	0.3565	0.2495
metaDBSite_D232	0.7307	0.7274	0.117	0.7401	0.4847	0.8353	0.3312	0.7848	0.3935	0.2755
metaDBSite_D316	0.7341	0.7394	0.1185	0.7514	0.505	0.8334	0.3464	0.7845	0.4109	0.2922
SDCPred_D159	0.7446	0.7531	0.0941	0.7546	0.5088	0.8269	0.3956	0.769	0.4451	0.3059
BindN+_DNA
cutoff=3.5A	wAUC	mAUC	sAUC	tAUC	SEN	SPC	PPV	ACC	F1	MCC
BindN_R107	0.7609	0.7645	0.1067	0.8148	0.5444	0.8784	0.4247	0.8312	0.4771	0.3824
PPRInt_R86	0.7711	0.7766	0.0667	0.8103	0.5385	0.876	0.4018	0.8307	0.4602	0.3678
RNABindR_R144	0.737	0.7528	0.1011	0.8009	0.541	0.8732	0.3791	0.8315	0.4458	0.3578
RNABindR_R147	0.7369	0.752	0.1012	0.8016	0.5428	0.873	0.3806	0.8314	0.4475	0.3594
RNABindR_R44	0.7544	0.7635	0.0992	0.7903	0.6006	0.8089	0.4416	0.767	0.5089	0.3682
RNABindR_R111	0.7482	0.7325	0.0995	0.7665	0.4267	0.8903	0.1971	0.8628	0.2696	0.2238
meta2_R44	0.7544	0.7635	0.0992	0.7903	0.6006	0.8089	0.4416	0.767	0.5089	0.3682
aaRNA_R67	0.738	0.7436	0.0862	0.7834	0.4897	0.8758	0.3238	0.834	0.3899	0.3069
aaRNA_R141	0.7362	0.7393	0.0964	0.7314	0.3479	0.8884	0.1859	0.8515	0.2423	0.1785
aaRNA_R205	0.7477	0.7591	0.0911	0.7923	0.5005	0.8787	0.3379	0.837	0.4035	0.3213
RBscore_R130	0.7593	0.7651	0.0846	0.8009	0.5494	0.8636	0.3652	0.8243	0.4387	0.3495
RBscore_R117	0.7233	0.7284	0.1089	0.7536	0.46	0.8615	0.1988	0.8336	0.2776	0.2225
Sungwook_R267	0.7442	0.7407	0.0861	0.7421	0.3076	0.9094	0.2036	0.8672	0.245	0.18
Sungwook_R727	0.7684	0.7733	0.0817	0.824	0.5954	0.8639	0.4631	0.8197	0.521	0.417
BindN_D62	0.9436	0.9376	0.0419	0.944	0.9063	0.8613	0.5141	0.8676	0.656	0.6175
Shandar_D140	0.8339	0.8545	0.0892	0.8515	0.6209	0.8861	0.3863	0.8586	0.4763	0.4147
Susan_D56	0.8434	0.872	0.0956	0.8603	0.675	0.8709	0.3382	0.8534	0.4506	0.4067
DBindR_D374	0.8125	0.8403	0.1065	0.8433	0.6244	0.8734	0.3138	0.8523	0.4177	0.3703
DISPLAR_D428	0.8243	0.8455	0.1138	0.8468	0.6319	0.8721	0.3232	0.8509	0.4277	0.3783
DNABINDPROT_D54	0.807	0.8267	0.0986	0.8181	0.5786	0.8642	0.2793	0.8404	0.3767	0.3238
PreDNA_D224	0.8017	0.819	0.1218	0.8225	0.5656	0.875	0.2698	0.8517	0.3653	0.319
RBscore_D381	0.7956	0.8051	0.1187	0.8101	0.5334	0.8737	0.2327	0.8509	0.324	0.2823
metaDBSite_D232	0.8042	0.8184	0.1173	0.8211	0.5617	0.8785	0.2795	0.854	0.3733	0.3245
metaDBSite_D316	0.8089	0.8294	0.1206	0.8339	0.5956	0.8789	0.2998	0.8562	0.3988	0.3521
SDCPred_D159	0.8274	0.8476	0.0922	0.8431	0.6242	0.8716	0.3629	0.8457	0.459	0.3951
cutoff=4.0A	wAUC	mAUC	sAUC	tAUC	SEN	SPC	PPV	ACC	F1	MCC
BindN_R107	0.7548	0.7554	0.1108	0.8039	0.5057	0.888	0.4912	0.8206	0.4984	0.3893
PPRInt_R86	0.7616	0.7648	0.0711	0.7963	0.4946	0.8837	0.4605	0.8186	0.4769	0.3677
RNABindR_R144	0.7329	0.7443	0.104	0.7887	0.5	0.8819	0.4442	0.8213	0.4705	0.3643
RNABindR_R147	0.7328	0.7439	0.1037	0.7894	0.5018	0.8818	0.4458	0.8213	0.4722	0.366
RNABindR_R44	0.7454	0.7567	0.0984	0.7817	0.5681	0.824	0.5161	0.7604	0.5408	0.38
RNABindR_R111	0.7343	0.7209	0.0948	0.7526	0.394	0.8942	0.2415	0.8548	0.2995	0.232
meta2_R44	0.7454	0.7567	0.0984	0.7817	0.5681	0.824	0.5161	0.7604	0.5408	0.38
aaRNA_R67	0.7326	0.7391	0.087	0.7747	0.458	0.8813	0.3718	0.825	0.4104	0.3113
aaRNA_R141	0.7196	0.7226	0.0903	0.7153	0.3155	0.8904	0.2181	0.8397	0.2579	0.175
aaRNA_R205	0.7343	0.749	0.0909	0.778	0.4601	0.8841	0.3863	0.826	0.42	0.3203
RBscore_R130	0.7514	0.7603	0.0835	0.7904	0.5112	0.8725	0.4287	0.8155	0.4664	0.3579
RBscore_R117	0.7089	0.7176	0.1082	0.7387	0.4239	0.8658	0.2426	0.8252	0.3086	0.228
Sungwook_R267	0.7287	0.7229	0.0902	0.7264	0.2867	0.9137	0.2639	0.8526	0.2748	0.1932
Sungwook_R727	0.7605	0.768	0.0865	0.8142	0.5543	0.8785	0.5458	0.8109	0.55	0.4303
BindN_D62	0.9174	0.9166	0.0467	0.9236	0.8331	0.8779	0.5892	0.8701	0.6902	0.6257
Shandar_D140	0.826	0.8465	0.0869	0.8415	0.5773	0.8951	0.4519	0.8537	0.507	0.427
Susan_D56	0.8254	0.8514	0.0846	0.8405	0.6141	0.8789	0.3966	0.8485	0.4819	0.411
DBindR_D374	0.8018	0.8286	0.1071	0.8317	0.5844	0.8816	0.3747	0.8494	0.4566	0.3865
DISPLAR_D428	0.8125	0.8325	0.1146	0.8343	0.5891	0.8808	0.3868	0.8478	0.467	0.3942
DNABINDPROT_D54	0.7977	0.8106	0.0962	0.8036	0.5361	0.8715	0.3368	0.8351	0.4137	0.3354
PreDNA_D224	0.7862	0.8044	0.1211	0.8085	0.5269	0.8822	0.3288	0.8471	0.4049	0.3343
RBscore_D381	0.7812	0.7916	0.1157	0.7947	0.494	0.8793	0.283	0.8454	0.3599	0.2933
metaDBSite_D232	0.7924	0.8062	0.1177	0.8096	0.5247	0.8857	0.3396	0.8494	0.4123	0.3408
metaDBSite_D316	0.7984	0.8181	0.119	0.8232	0.555	0.8872	0.365	0.8524	0.4404	0.37
SDCPred_D159	0.8204	0.8402	0.0888	0.8335	0.5853	0.8805	0.4243	0.8419	0.4919	0.4084
cutoff=4.5A	wAUC	mAUC	sAUC	tAUC	SEN	SPC	PPV	ACC	F1	MCC
BindN_R107	0.7504	0.7557	0.1033	0.7985	0.4873	0.8928	0.5244	0.8137	0.5052	0.391
PPRInt_R86	0.7545	0.7639	0.0755	0.7922	0.4786	0.8883	0.4928	0.8125	0.4856	0.371
RNABindR_R144	0.7285	0.7431	0.1024	0.7855	0.4846	0.887	0.4798	0.8158	0.4822	0.3702
RNABindR_R147	0.7285	0.7435	0.1021	0.7862	0.4864	0.8869	0.4814	0.8159	0.4839	0.3718
RNABindR_R44	0.7419	0.7517	0.0994	0.7785	0.5483	0.8316	0.5545	0.7533	0.5514	0.3812
RNABindR_R111	0.7305	0.7188	0.0954	0.7485	0.381	0.8965	0.2673	0.85	0.3141	0.2375
meta2_R44	0.7419	0.7517	0.0994	0.7785	0.5483	0.8316	0.5545	0.7533	0.5514	0.3812
aaRNA_R67	0.7276	0.7334	0.0884	0.7707	0.4437	0.8853	0.4046	0.8194	0.4233	0.3169
aaRNA_R141	0.712	0.7154	0.0888	0.708	0.3056	0.8919	0.2383	0.8335	0.2678	0.1772
aaRNA_R205	0.7282	0.7444	0.0924	0.7704	0.4429	0.8869	0.4112	0.8197	0.4265	0.32
RBscore_R130	0.7485	0.7574	0.0849	0.7855	0.4944	0.8764	0.4567	0.81	0.4748	0.3595
RBscore_R117	0.7012	0.7099	0.1065	0.732	0.4091	0.8679	0.2639	0.8203	0.3208	0.2299
Sungwook_R267	0.726	0.7217	0.0865	0.7251	0.2836	0.9165	0.2994	0.8458	0.2913	0.205
Sungwook_R727	0.7608	0.7693	0.0855	0.8127	0.5388	0.8874	0.592	0.8063	0.5641	0.4408
BindN_D62	0.9018	0.9043	0.0457	0.9125	0.7923	0.8869	0.6295	0.8685	0.7016	0.6254
Shandar_D140	0.8192	0.8392	0.0858	0.8348	0.5554	0.9008	0.4915	0.8499	0.5215	0.4341
Susan_D56	0.8165	0.8442	0.0837	0.8322	0.5868	0.8832	0.428	0.8448	0.495	0.413
DBindR_D374	0.7934	0.8209	0.1057	0.8232	0.5593	0.8859	0.407	0.8457	0.4711	0.3901
DISPLAR_D428	0.8037	0.825	0.1123	0.8258	0.5629	0.8853	0.42	0.8438	0.4811	0.3972
DNABINDPROT_D54	0.7917	0.8068	0.0937	0.7987	0.5178	0.8755	0.3672	0.8317	0.4297	0.3411
PreDNA_D224	0.7758	0.7942	0.1214	0.7988	0.4995	0.8854	0.3574	0.8417	0.4166	0.3341
RBscore_D381	0.7691	0.7808	0.1155	0.7842	0.4712	0.8818	0.3078	0.8406	0.3723	0.2942
metaDBSite_D232	0.783	0.7963	0.1174	0.8011	0.4977	0.8892	0.37	0.8439	0.4244	0.3414
metaDBSite_D316	0.79	0.8097	0.1198	0.8158	0.529	0.8911	0.3971	0.8479	0.4536	0.3724
SDCPred_D159	0.8122	0.8323	0.0874	0.8258	0.5615	0.886	0.4617	0.8379	0.5067	0.4137
cutoff=5.0A	wAUC	mAUC	sAUC	tAUC	SEN	SPC	PPV	ACC	F1	MCC
BindN_R107	0.7494	0.7569	0.1017	0.7958	0.4765	0.8972	0.5523	0.8088	0.5116	0.3952
PPRInt_R86	0.7517	0.7608	0.0776	0.7886	0.4658	0.892	0.5191	0.8067	0.491	0.373
RNABindR_R144	0.7316	0.7438	0.1023	0.7834	0.4719	0.891	0.5073	0.8105	0.489	0.3732
RNABindR_R147	0.7316	0.7442	0.102	0.7841	0.4736	0.8909	0.5088	0.8105	0.4906	0.3747
RNABindR_R44	0.7372	0.7492	0.0994	0.7744	0.534	0.8369	0.581	0.7468	0.5565	0.3804
RNABindR_R111	0.7263	0.7161	0.092	0.7436	0.3683	0.8979	0.284	0.8454	0.3207	0.2376
meta2_R44	0.7372	0.7492	0.0994	0.7744	0.534	0.8369	0.581	0.7468	0.5565	0.3804
aaRNA_R67	0.72	0.7294	0.0894	0.766	0.4305	0.8877	0.4257	0.8137	0.4281	0.3168
aaRNA_R141	0.711	0.7142	0.0868	0.707	0.3014	0.8936	0.2577	0.8289	0.2778	0.1821
aaRNA_R205	0.7278	0.7446	0.0914	0.7676	0.4325	0.8897	0.4341	0.8149	0.4333	0.3227
RBscore_R130	0.7477	0.7586	0.0882	0.7834	0.4818	0.8801	0.4825	0.8051	0.4821	0.3621
RBscore_R117	0.6996	0.7063	0.1054	0.7284	0.3997	0.8699	0.2832	0.8163	0.3315	0.2332
Sungwook_R267	0.7226	0.7206	0.0848	0.7229	0.2803	0.9184	0.3224	0.8407	0.2999	0.2112
Sungwook_R727	0.7599	0.7699	0.0864	0.8105	0.5252	0.8926	0.6197	0.8008	0.5685	0.4428
BindN_D62	0.8918	0.8934	0.0504	0.9026	0.7549	0.8926	0.6561	0.8632	0.702	0.6163
Shandar_D140	0.8142	0.8331	0.0837	0.8304	0.5305	0.9047	0.5211	0.8436	0.5258	0.4321
Susan_D56	0.8099	0.8369	0.0839	0.8241	0.5619	0.8866	0.4536	0.84	0.502	0.4113
DBindR_D374	0.7885	0.8159	0.1035	0.8184	0.5405	0.8896	0.4351	0.8422	0.4821	0.3935
DISPLAR_D428	0.7976	0.8187	0.1105	0.8202	0.5422	0.8891	0.4481	0.8397	0.4907	0.3991
DNABINDPROT_D54	0.7875	0.8036	0.0916	0.7958	0.5052	0.8789	0.3931	0.8287	0.4421	0.3466
PreDNA_D224	0.7704	0.7891	0.1187	0.7934	0.4801	0.8885	0.3845	0.8368	0.427	0.336
RBscore_D381	0.7627	0.7753	0.1145	0.7782	0.4545	0.8844	0.3317	0.8362	0.3835	0.2965
metaDBSite_D232	0.7773	0.7912	0.1144	0.7959	0.4794	0.8924	0.3979	0.8391	0.4349	0.344
metaDBSite_D316	0.7845	0.8048	0.1178	0.8104	0.5092	0.8948	0.4267	0.8434	0.4643	0.3754
SDCPred_D159	0.8075	0.8267	0.0853	0.8215	0.5385	0.8902	0.4912	0.8323	0.5138	0.4134
cutoff=5.5A	wAUC	mAUC	sAUC	tAUC	SEN	SPC	PPV	ACC	F1	MCC
BindN_R107	0.7463	0.7547	0.107	0.7928	0.468	0.9003	0.5724	0.8044	0.515	0.3972
PPRInt_R86	0.7491	0.7597	0.0823	0.7848	0.4554	0.8941	0.5346	0.8016	0.4918	0.3714
RNABindR_R144	0.7294	0.7435	0.1046	0.7806	0.4618	0.8936	0.5261	0.8057	0.4919	0.3736
RNABindR_R147	0.7295	0.7439	0.1043	0.7813	0.4636	0.8936	0.5277	0.8058	0.4935	0.3752
RNABindR_R44	0.7381	0.7483	0.097	0.7722	0.5237	0.8424	0.6059	0.7415	0.5618	0.3819
RNABindR_R111	0.7252	0.7136	0.0928	0.742	0.362	0.8992	0.2991	0.8422	0.3276	0.2405
meta2_R44	0.7381	0.7483	0.097	0.7722	0.5237	0.8424	0.6059	0.7415	0.5618	0.3819
aaRNA_R67	0.7199	0.7266	0.091	0.7654	0.4221	0.8901	0.4448	0.8093	0.4331	0.3187
aaRNA_R141	0.7085	0.7122	0.0852	0.7033	0.2956	0.8943	0.2685	0.8248	0.2814	0.1822
aaRNA_R205	0.7262	0.7443	0.0924	0.7646	0.4242	0.8914	0.4492	0.8107	0.4363	0.3229
RBscore_R130	0.7453	0.7571	0.0934	0.7804	0.474	0.8828	0.5006	0.8016	0.4869	0.3643
RBscore_R117	0.6983	0.7055	0.1053	0.7256	0.3913	0.8715	0.2993	0.8124	0.3392	0.235
Sungwook_R267	0.7223	0.7208	0.0805	0.7216	0.2771	0.9196	0.339	0.8365	0.3049	0.2147
Sungwook_R727	0.759	0.7706	0.088	0.8086	0.5143	0.8965	0.6402	0.7957	0.5704	0.443
BindN_D62	0.8822	0.8852	0.0506	0.8945	0.7323	0.8953	0.6694	0.8587	0.6994	0.6083
Shandar_D140	0.8105	0.8297	0.0841	0.8265	0.5154	0.9075	0.5415	0.839	0.5281	0.4313
Susan_D56	0.8062	0.8327	0.083	0.818	0.5412	0.8886	0.47	0.835	0.5031	0.4062
DBindR_D374	0.7834	0.8106	0.1024	0.8128	0.5235	0.8919	0.453	0.8381	0.4857	0.3917
DISPLAR_D428	0.7924	0.8143	0.1097	0.8153	0.5259	0.8917	0.468	0.8356	0.4953	0.3984
DNABINDPROT_D54	0.7853	0.8013	0.0909	0.7924	0.4907	0.8805	0.4075	0.8246	0.4452	0.3442
PreDNA_D224	0.7682	0.7874	0.1156	0.7903	0.4689	0.8908	0.4039	0.8333	0.4339	0.3381
RBscore_D381	0.7586	0.7723	0.113	0.774	0.4439	0.8862	0.3482	0.8329	0.3903	0.298
metaDBSite_D232	0.7757	0.7906	0.1122	0.793	0.4685	0.895	0.4191	0.8356	0.4424	0.3471
metaDBSite_D316	0.7812	0.802	0.1159	0.8065	0.4962	0.8974	0.4475	0.8398	0.4706	0.3773
SDCPred_D159	0.8042	0.824	0.0855	0.818	0.5247	0.8932	0.5124	0.8283	0.5185	0.4141
cutoff=6.0A	wAUC	mAUC	sAUC	tAUC	SEN	SPC	PPV	ACC	F1	MCC
BindN_R107	0.7434	0.7529	0.1096	0.7898	0.4616	0.9015	0.5812	0.8011	0.5145	0.3956
PPRInt_R86	0.746	0.7582	0.0839	0.7825	0.4508	0.8955	0.5445	0.7991	0.4932	0.3718
RNABindR_R144	0.7302	0.7443	0.1047	0.7795	0.4571	0.8951	0.5361	0.8033	0.4935	0.3742
RNABindR_R147	0.7303	0.7447	0.1044	0.7802	0.4588	0.895	0.5377	0.8034	0.4951	0.3758
RNABindR_R44	0.7348	0.7431	0.0969	0.7683	0.5171	0.8443	0.616	0.7377	0.5622	0.3799
RNABindR_R111	0.7248	0.7127	0.0922	0.7419	0.3574	0.8999	0.3072	0.84	0.3304	0.241
meta2_R44	0.7348	0.7431	0.0969	0.7683	0.5171	0.8443	0.616	0.7377	0.5622	0.3799
aaRNA_R67	0.7179	0.7252	0.0902	0.7633	0.4162	0.8913	0.4553	0.8062	0.4349	0.3187
aaRNA_R141	0.7057	0.7091	0.0848	0.7001	0.2904	0.8945	0.2737	0.8218	0.2818	0.1803
aaRNA_R205	0.7238	0.7419	0.0925	0.7618	0.4181	0.8923	0.4572	0.8078	0.4368	0.3216
RBscore_R130	0.744	0.7563	0.0933	0.779	0.4695	0.8839	0.5085	0.7996	0.4882	0.3643
RBscore_R117	0.696	0.7023	0.103	0.7232	0.3861	0.8724	0.3087	0.8099	0.3431	0.2356
Sungwook_R267	0.7217	0.7205	0.0806	0.7205	0.2717	0.9201	0.3465	0.8326	0.3046	0.213
Sungwook_R727	0.7583	0.7697	0.0899	0.807	0.5067	0.8986	0.6515	0.7919	0.5701	0.4416
BindN_D62	0.8802	0.8827	0.0546	0.8926	0.7202	0.8984	0.6827	0.8569	0.7009	0.6074
Shandar_D140	0.8099	0.829	0.0832	0.8256	0.5091	0.909	0.5517	0.8369	0.5296	0.4316
Susan_D56	0.8062	0.8315	0.0839	0.8166	0.5343	0.8902	0.4812	0.8333	0.5064	0.4072
DBindR_D374	0.7818	0.8087	0.1031	0.8113	0.5166	0.8933	0.4639	0.8362	0.4888	0.3925
DISPLAR_D428	0.791	0.8122	0.11	0.8132	0.519	0.8932	0.4792	0.8337	0.4983	0.3993
DNABINDPROT_D54	0.7842	0.7995	0.0908	0.7911	0.487	0.8821	0.4184	0.8234	0.4501	0.347
PreDNA_D224	0.7664	0.7848	0.1147	0.7878	0.4628	0.8919	0.4133	0.8313	0.4366	0.3385
RBscore_D381	0.7561	0.7693	0.113	0.7715	0.4388	0.887	0.3562	0.8311	0.3932	0.2985
metaDBSite_D232	0.7739	0.7878	0.1107	0.7907	0.4625	0.8961	0.4283	0.8336	0.4448	0.3474
metaDBSite_D316	0.7787	0.7988	0.1152	0.804	0.4888	0.8986	0.4574	0.8376	0.4726	0.377
SDCPred_D159	0.8034	0.823	0.0851	0.8171	0.518	0.8948	0.523	0.8262	0.5205	0.4144
BindN+_RNA
cutoff=3.5A	wAUC	mAUC	sAUC	tAUC	SEN	SPC	PPV	ACC	F1	MCC
BindN_R107	0.8967	0.8929	0.0634	0.9254	0.846	0.8602	0.4994	0.8582	0.628	0.5766
PPRInt_R86	0.8714	0.8763	0.0743	0.9128	0.8259	0.853	0.4651	0.8494	0.5951	0.5432
RNABindR_R144	0.8188	0.8284	0.1107	0.8821	0.7678	0.8508	0.4243	0.8404	0.5465	0.489
RNABindR_R147	0.8188	0.8282	0.1103	0.8825	0.7688	0.8507	0.4255	0.8404	0.5478	0.4902
RNABindR_R44	0.7843	0.7918	0.0917	0.8219	0.7412	0.7527	0.4298	0.7503	0.5441	0.4159
RNABindR_R111	0.7677	0.7548	0.0989	0.7797	0.5088	0.8659	0.1932	0.8447	0.2801	0.2438
meta2_R44	0.7843	0.7918	0.0917	0.8219	0.7412	0.7527	0.4298	0.7503	0.5441	0.4159
aaRNA_R67	0.7637	0.7774	0.0884	0.8104	0.5841	0.8561	0.3303	0.8267	0.422	0.3477
aaRNA_R141	0.7795	0.7811	0.1179	0.7917	0.5188	0.8751	0.2332	0.8507	0.3218	0.2768
aaRNA_R205	0.795	0.8084	0.1102	0.8529	0.685	0.8593	0.3759	0.8401	0.4854	0.4254
RBscore_R130	0.8063	0.821	0.1012	0.8673	0.7368	0.8441	0.403	0.8307	0.5211	0.4576
RBscore_R117	0.7429	0.7469	0.1259	0.7831	0.537	0.8493	0.2103	0.8276	0.3022	0.2571
Sungwook_R267	0.7965	0.783	0.1091	0.8149	0.5355	0.8857	0.2608	0.8611	0.3507	0.3063
Sungwook_R727	0.821	0.8223	0.0903	0.8735	0.7755	0.8216	0.4615	0.814	0.5787	0.495
BindN_D62	0.8219	0.826	0.0855	0.8382	0.7387	0.783	0.3553	0.7768	0.4798	0.3983
Shandar_D140	0.8203	0.8209	0.0833	0.8323	0.6267	0.8496	0.325	0.8266	0.428	0.3631
Susan_D56	0.8081	0.814	0.0839	0.8231	0.6181	0.8364	0.2697	0.8169	0.3755	0.3212
DBindR_D374	0.7945	0.807	0.0972	0.8231	0.608	0.8453	0.267	0.8252	0.3711	0.3199
DISPLAR_D428	0.8027	0.8121	0.102	0.8246	0.6127	0.8454	0.2771	0.8249	0.3816	0.3279
DNABINDPROT_D54	0.7857	0.7899	0.0803	0.7927	0.5167	0.8505	0.2391	0.8226	0.3269	0.2641
PreDNA_D224	0.7944	0.8	0.1068	0.8123	0.5702	0.8538	0.2414	0.8324	0.3392	0.2926
RBscore_D381	0.7971	0.7949	0.0992	0.8064	0.5399	0.8596	0.2164	0.8382	0.309	0.2677
metaDBSite_D232	0.7982	0.7987	0.1017	0.8118	0.568	0.8548	0.2471	0.8326	0.3444	0.2954
metaDBSite_D316	0.7985	0.802	0.1076	0.8184	0.5942	0.8486	0.2546	0.8282	0.3565	0.3083
SDCPred_D159	0.8119	0.8141	0.0851	0.8228	0.6145	0.8437	0.3154	0.8197	0.4168	0.3482
cutoff=4.0A	wAUC	mAUC	sAUC	tAUC	SEN	SPC	PPV	ACC	F1	MCC
BindN_R107	0.8657	0.8643	0.0695	0.9018	0.775	0.8748	0.5697	0.8572	0.6566	0.5799
PPRInt_R86	0.8489	0.857	0.0777	0.8924	0.7631	0.8675	0.5362	0.85	0.6298	0.5526
RNABindR_R144	0.8068	0.8147	0.1069	0.8647	0.7085	0.8643	0.4963	0.8395	0.5837	0.4999
RNABindR_R147	0.8068	0.8147	0.1065	0.8651	0.7094	0.8642	0.4974	0.8395	0.5848	0.501
RNABindR_R44	0.7755	0.7857	0.104	0.814	0.7079	0.7728	0.5073	0.7567	0.5911	0.4365
RNABindR_R111	0.7462	0.7375	0.0996	0.7619	0.4658	0.8702	0.2348	0.8383	0.3122	0.2492
meta2_R44	0.7755	0.7857	0.104	0.814	0.7079	0.7728	0.5073	0.7567	0.5911	0.4365
aaRNA_R67	0.7549	0.769	0.0896	0.7988	0.5469	0.863	0.3797	0.8209	0.4482	0.3536
aaRNA_R141	0.7583	0.7598	0.109	0.768	0.4683	0.8788	0.2723	0.8426	0.3444	0.2744
aaRNA_R205	0.777	0.7935	0.1075	0.8332	0.6336	0.868	0.4323	0.8359	0.514	0.4306
RBscore_R130	0.7942	0.8099	0.0987	0.8518	0.6861	0.8572	0.4735	0.8302	0.5603	0.4716
RBscore_R117	0.7276	0.7345	0.1184	0.7652	0.4969	0.8549	0.2577	0.8219	0.3394	0.2662
Sungwook_R267	0.7729	0.7589	0.1219	0.7885	0.4755	0.8919	0.322	0.8514	0.3839	0.3104
Sungwook_R727	0.8088	0.8143	0.1013	0.8615	0.727	0.8418	0.5478	0.8179	0.6248	0.5166
BindN_D62	0.8118	0.815	0.0824	0.8277	0.7045	0.7975	0.4224	0.7813	0.5282	0.4193
Shandar_D140	0.8134	0.8122	0.0847	0.8224	0.5927	0.8592	0.3866	0.8245	0.468	0.3804
Susan_D56	0.7973	0.8024	0.0788	0.8102	0.5759	0.8441	0.3239	0.8133	0.4146	0.3322
DBindR_D374	0.7855	0.7963	0.0988	0.8124	0.5764	0.8534	0.323	0.8234	0.414	0.3382
DISPLAR_D428	0.795	0.8016	0.1051	0.8146	0.5803	0.8542	0.3369	0.8232	0.4263	0.3475
DNABINDPROT_D54	0.778	0.7766	0.0878	0.7788	0.4941	0.858	0.2975	0.8186	0.3714	0.2849
PreDNA_D224	0.7802	0.7856	0.1074	0.7981	0.5311	0.8604	0.2942	0.8279	0.3787	0.3052
RBscore_D381	0.7809	0.7797	0.1015	0.7908	0.5045	0.8654	0.2655	0.8336	0.3479	0.2808
metaDBSite_D232	0.7868	0.7868	0.1043	0.7996	0.5325	0.8617	0.3013	0.8286	0.3848	0.3101
metaDBSite_D316	0.7877	0.7897	0.1069	0.807	0.559	0.8566	0.313	0.8255	0.4013	0.3263
SDCPred_D159	0.8062	0.8064	0.0849	0.8144	0.5855	0.853	0.3747	0.818	0.457	0.3667
cutoff=4.5A	wAUC	mAUC	sAUC	tAUC	SEN	SPC	PPV	ACC	F1	MCC
BindN_R107	0.8488	0.8522	0.0745	0.888	0.7363	0.8807	0.5996	0.8525	0.6609	0.5728
PPRInt_R86	0.8348	0.8477	0.0785	0.8816	0.7292	0.8735	0.5667	0.8468	0.6377	0.5495
RNABindR_R144	0.7949	0.8065	0.1029	0.855	0.6798	0.8707	0.5306	0.8369	0.596	0.5018
RNABindR_R147	0.7949	0.8072	0.1028	0.8555	0.6809	0.8707	0.5318	0.837	0.5972	0.5029
RNABindR_R44	0.7704	0.7802	0.105	0.81	0.6912	0.7851	0.5514	0.7591	0.6135	0.4477
RNABindR_R111	0.7413	0.7347	0.0996	0.7562	0.4492	0.8727	0.2591	0.8345	0.3286	0.2539
meta2_R44	0.7704	0.7802	0.105	0.81	0.6912	0.7851	0.5514	0.7591	0.6135	0.4477
aaRNA_R67	0.7494	0.7625	0.0902	0.7925	0.5242	0.8669	0.4087	0.8157	0.4593	0.3542
aaRNA_R141	0.749	0.75	0.1081	0.7575	0.446	0.8807	0.2927	0.8374	0.3534	0.2727
aaRNA_R205	0.7684	0.7852	0.1085	0.8223	0.6056	0.8716	0.4569	0.8313	0.5209	0.4271
RBscore_R130	0.7897	0.8028	0.0988	0.8419	0.658	0.8618	0.5001	0.8264	0.5683	0.469
RBscore_R117	0.718	0.7261	0.1168	0.7573	0.4836	0.8579	0.2827	0.8191	0.3568	0.2726
Sungwook_R267	0.7669	0.754	0.1169	0.7815	0.4577	0.8956	0.3555	0.8467	0.4001	0.3172
Sungwook_R727	0.8047	0.811	0.0992	0.8559	0.702	0.8522	0.5902	0.8172	0.6413	0.5234
BindN_D62	0.8095	0.8117	0.0771	0.8234	0.6836	0.8058	0.4606	0.782	0.5503	0.4276
Shandar_D140	0.8055	0.8039	0.084	0.8151	0.569	0.8641	0.4196	0.8206	0.483	0.3839
Susan_D56	0.7932	0.7998	0.0734	0.8042	0.5662	0.8499	0.3597	0.8131	0.4399	0.3468
DBindR_D374	0.7795	0.7902	0.0961	0.8057	0.5572	0.8578	0.3544	0.8209	0.4332	0.3451
DISPLAR_D428	0.7882	0.7949	0.1036	0.8069	0.5569	0.8585	0.3674	0.8197	0.4427	0.351
DNABINDPROT_D54	0.7675	0.7708	0.0869	0.7706	0.4781	0.8614	0.3251	0.8145	0.387	0.2897
PreDNA_D224	0.7707	0.776	0.1078	0.7888	0.509	0.864	0.3232	0.8238	0.3954	0.3088
RBscore_D381	0.7699	0.7703	0.1012	0.7812	0.484	0.8681	0.2904	0.8296	0.363	0.2836
metaDBSite_D232	0.779	0.7785	0.1054	0.7924	0.511	0.8656	0.3321	0.8246	0.4026	0.3149
metaDBSite_D316	0.7805	0.7826	0.1075	0.8009	0.5396	0.861	0.3448	0.8226	0.4208	0.3333
SDCPred_D159	0.7973	0.7977	0.0845	0.8063	0.5615	0.8579	0.4076	0.8139	0.4723	0.3697
cutoff=5.0A	wAUC	mAUC	sAUC	tAUC	SEN	SPC	PPV	ACC	F1	MCC
BindN_R107	0.8419	0.8473	0.0725	0.8807	0.7105	0.8856	0.623	0.8488	0.6639	0.5689
PPRInt_R86	0.8275	0.8407	0.0791	0.8737	0.7039	0.8786	0.5919	0.8436	0.6431	0.5473
RNABindR_R144	0.793	0.803	0.1009	0.8492	0.6569	0.8756	0.5568	0.8336	0.6027	0.5011
RNABindR_R147	0.7931	0.8037	0.1009	0.8497	0.658	0.8756	0.5579	0.8337	0.6038	0.5022
RNABindR_R44	0.7658	0.7771	0.1014	0.8063	0.6757	0.7927	0.58	0.7579	0.6242	0.45
RNABindR_R111	0.7321	0.7295	0.0949	0.749	0.4365	0.8745	0.2767	0.8311	0.3387	0.2559
meta2_R44	0.7658	0.7771	0.1014	0.8063	0.6757	0.7927	0.58	0.7579	0.6242	0.45
aaRNA_R67	0.7424	0.7592	0.0929	0.7873	0.5103	0.8701	0.4314	0.8118	0.4675	0.356
aaRNA_R141	0.7456	0.7483	0.1048	0.7539	0.4349	0.8829	0.3128	0.834	0.3639	0.2762
aaRNA_R205	0.7653	0.7839	0.1064	0.817	0.5888	0.8753	0.4802	0.8284	0.529	0.4287
RBscore_R130	0.7866	0.7995	0.1003	0.8362	0.6362	0.8661	0.5243	0.8228	0.5749	0.4677
RBscore_R117	0.7154	0.7221	0.1135	0.7522	0.4739	0.8606	0.3042	0.8165	0.3705	0.2781
Sungwook_R267	0.7625	0.7527	0.1122	0.7786	0.4463	0.8981	0.3777	0.8431	0.4092	0.3209
Sungwook_R727	0.8012	0.8089	0.0992	0.8521	0.6848	0.8591	0.6182	0.8156	0.6498	0.5263
BindN_D62	0.8061	0.8072	0.0716	0.8196	0.6631	0.8117	0.4887	0.78	0.5627	0.4289
Shandar_D140	0.8026	0.8	0.0818	0.8131	0.5528	0.8693	0.4525	0.8176	0.4976	0.3904
Susan_D56	0.7913	0.7994	0.075	0.8004	0.5488	0.8536	0.3858	0.8099	0.4531	0.35
DBindR_D374	0.7737	0.785	0.0931	0.8007	0.5405	0.8615	0.3803	0.8179	0.4465	0.3489
DISPLAR_D428	0.7842	0.7906	0.1012	0.8029	0.5415	0.8626	0.3956	0.8169	0.4572	0.3565
DNABINDPROT_D54	0.7627	0.7679	0.0844	0.7661	0.4623	0.8637	0.3449	0.8097	0.3951	0.2893
PreDNA_D224	0.766	0.7722	0.1053	0.7838	0.4913	0.8672	0.3492	0.8196	0.4083	0.3116
RBscore_D381	0.7629	0.7651	0.0998	0.7752	0.4668	0.8706	0.313	0.8254	0.3747	0.2853
metaDBSite_D232	0.7732	0.7737	0.1035	0.787	0.4934	0.8688	0.3581	0.8203	0.415	0.3176
metaDBSite_D316	0.7748	0.7775	0.1052	0.7959	0.5217	0.8646	0.3721	0.8189	0.4344	0.3368
SDCPred_D159	0.7937	0.7937	0.0829	0.804	0.5458	0.8629	0.4396	0.8108	0.487	0.3759
cutoff=5.5A	wAUC	mAUC	sAUC	tAUC	SEN	SPC	PPV	ACC	F1	MCC
BindN_R107	0.834	0.8406	0.0809	0.8744	0.6903	0.8888	0.6389	0.8447	0.6636	0.5636
PPRInt_R86	0.8233	0.8381	0.0822	0.8684	0.6855	0.8816	0.6074	0.8403	0.6441	0.5433
RNABindR_R144	0.7898	0.8013	0.1034	0.8445	0.6417	0.8794	0.5763	0.831	0.6073	0.5012
RNABindR_R147	0.7899	0.8017	0.1032	0.8449	0.6428	0.8794	0.5775	0.8311	0.6084	0.5023
RNABindR_R44	0.7657	0.7737	0.0986	0.8026	0.6618	0.7992	0.604	0.7558	0.6316	0.4505
RNABindR_R111	0.7315	0.7259	0.0951	0.7466	0.4295	0.8762	0.2918	0.8287	0.3475	0.2593
meta2_R44	0.7657	0.7737	0.0986	0.8026	0.6618	0.7992	0.604	0.7558	0.6316	0.4505
aaRNA_R67	0.7378	0.7536	0.0939	0.7844	0.5028	0.8734	0.4531	0.8094	0.4767	0.3613
aaRNA_R141	0.7416	0.7456	0.1031	0.749	0.4242	0.8839	0.3241	0.8306	0.3674	0.2749
aaRNA_R205	0.7619	0.7827	0.1064	0.8126	0.5751	0.8775	0.495	0.8253	0.5321	0.4272
RBscore_R130	0.7819	0.7961	0.1038	0.8309	0.6206	0.8687	0.5394	0.8194	0.5771	0.4649
RBscore_R117	0.7136	0.7197	0.111	0.7488	0.4639	0.8626	0.3214	0.8136	0.3798	0.2807
Sungwook_R267	0.7618	0.7541	0.107	0.7763	0.4336	0.8992	0.3902	0.839	0.4108	0.3184
Sungwook_R727	0.7993	0.8064	0.0975	0.8494	0.6694	0.8638	0.6377	0.8126	0.6532	0.5251
BindN_D62	0.8025	0.8048	0.0706	0.8169	0.6534	0.8156	0.5065	0.7792	0.5707	0.4315
Shandar_D140	0.8008	0.8	0.0805	0.8119	0.5437	0.8732	0.4761	0.8156	0.5077	0.3962
Susan_D56	0.7873	0.797	0.0763	0.7963	0.5334	0.856	0.4034	0.8062	0.4594	0.3491
DBindR_D374	0.7701	0.7823	0.0936	0.7975	0.5295	0.8644	0.4005	0.8155	0.456	0.3524
DISPLAR_D428	0.7801	0.7874	0.1012	0.7996	0.5304	0.8658	0.4173	0.8144	0.4671	0.3604
DNABINDPROT_D54	0.7634	0.7679	0.086	0.7652	0.4561	0.866	0.3631	0.8072	0.4043	0.2938
PreDNA_D224	0.7639	0.7718	0.1044	0.7819	0.4833	0.8699	0.3696	0.8172	0.4189	0.3167
RBscore_D381	0.759	0.7624	0.0996	0.7716	0.4578	0.8726	0.3299	0.8226	0.3834	0.2882
metaDBSite_D232	0.7717	0.7743	0.1031	0.7852	0.4862	0.8719	0.3803	0.8182	0.4268	0.3241
metaDBSite_D316	0.7719	0.7764	0.1049	0.7938	0.5131	0.8678	0.3939	0.8169	0.4457	0.3425
SDCPred_D159	0.7924	0.7941	0.0818	0.8031	0.5383	0.8671	0.464	0.8092	0.4984	0.3829
cutoff=6.0A	wAUC	mAUC	sAUC	tAUC	SEN	SPC	PPV	ACC	F1	MCC
BindN_R107	0.8283	0.8359	0.0849	0.8692	0.6779	0.89	0.6459	0.8416	0.6615	0.5585
PPRInt_R86	0.8187	0.8356	0.0826	0.864	0.6757	0.8833	0.6159	0.8383	0.6444	0.541
RNABindR_R144	0.7877	0.7995	0.1057	0.8418	0.6337	0.8813	0.5859	0.8294	0.6089	0.5006
RNABindR_R147	0.7877	0.7999	0.1054	0.8423	0.6348	0.8812	0.5871	0.8294	0.61	0.5017
RNABindR_R44	0.7623	0.7705	0.0994	0.7996	0.655	0.8024	0.6156	0.7544	0.6347	0.4504
RNABindR_R111	0.731	0.7248	0.0941	0.7453	0.4238	0.8769	0.2996	0.8269	0.351	0.2596
meta2_R44	0.7623	0.7705	0.0994	0.7996	0.655	0.8024	0.6156	0.7544	0.6347	0.4504
aaRNA_R67	0.7367	0.7527	0.0932	0.7825	0.4957	0.8749	0.4638	0.8069	0.4792	0.3612
aaRNA_R141	0.739	0.7432	0.1008	0.7455	0.4167	0.8844	0.3304	0.8281	0.3685	0.273
aaRNA_R205	0.7595	0.7805	0.1054	0.8095	0.5667	0.8788	0.5035	0.8231	0.5333	0.4258
RBscore_R130	0.7795	0.7948	0.1038	0.8285	0.6148	0.8703	0.5479	0.8183	0.5794	0.4652
RBscore_R117	0.7092	0.7157	0.1108	0.7452	0.4565	0.8636	0.3307	0.8113	0.3835	0.2804
Sungwook_R267	0.76	0.7539	0.1055	0.7735	0.4249	0.9	0.3987	0.8359	0.4114	0.3164
Sungwook_R727	0.7972	0.8047	0.0978	0.8466	0.6595	0.8664	0.6487	0.8101	0.6541	0.5232
BindN_D62	0.8035	0.8058	0.0718	0.8175	0.6491	0.8194	0.5217	0.7797	0.5784	0.4364
Shandar_D140	0.8001	0.8	0.0786	0.8117	0.5395	0.8751	0.4873	0.8146	0.5121	0.3988
Susan_D56	0.7868	0.7965	0.0769	0.7951	0.5268	0.8574	0.4131	0.8045	0.4631	0.3495
DBindR_D374	0.77	0.7821	0.0938	0.797	0.5247	0.8661	0.4118	0.8143	0.4614	0.355
DISPLAR_D428	0.7796	0.7869	0.1013	0.7987	0.525	0.8675	0.4286	0.813	0.4719	0.3624
DNABINDPROT_D54	0.7636	0.7671	0.0859	0.7648	0.4495	0.8668	0.3702	0.8049	0.406	0.2926
PreDNA_D224	0.7624	0.7698	0.1049	0.7802	0.4781	0.8711	0.379	0.8156	0.4228	0.3178
RBscore_D381	0.7564	0.7598	0.0999	0.7688	0.4518	0.8734	0.337	0.8208	0.386	0.2879
metaDBSite_D232	0.77	0.7718	0.1023	0.7835	0.4808	0.873	0.3892	0.8165	0.4302	0.3248
metaDBSite_D316	0.7701	0.7742	0.104	0.7924	0.5076	0.8692	0.4043	0.8154	0.4501	0.3441
SDCPred_D159	0.7917	0.7938	0.0805	0.8028	0.5337	0.869	0.4757	0.8079	0.503	0.3855
BindN_DNA
cutoff=3.5A	wAUC	mAUC	sAUC	tAUC	SEN	SPC	PPV	ACC	F1	MCC
BindN_R107	0.6976	0.7152	0.1055	0.7306	0.3934	0.8708	0.3342	0.8033	0.3614	0.2472
PPRInt_R86	0.6954	0.7214	0.0945	0.7282	0.3838	0.8702	0.3138	0.805	0.3453	0.2337
RNABindR_R144	0.6689	0.6999	0.1105	0.7167	0.3834	0.8661	0.2907	0.8056	0.3307	0.2223
RNABindR_R147	0.6689	0.6998	0.1101	0.7176	0.3849	0.866	0.2924	0.8055	0.3323	0.2238
RNABindR_R44	0.7116	0.7224	0.0974	0.7301	0.4585	0.8352	0.4117	0.7595	0.4339	0.2824
RNABindR_R111	0.6781	0.675	0.0973	0.6861	0.3402	0.8674	0.1393	0.8361	0.1976	0.1393
meta2_R44	0.7116	0.7224	0.0974	0.7301	0.4585	0.8352	0.4117	0.7595	0.4339	0.2824
aaRNA_R67	0.6916	0.6925	0.0952	0.7191	0.3982	0.8544	0.2494	0.805	0.3067	0.2076
aaRNA_R141	0.6733	0.679	0.0958	0.6723	0.3354	0.8634	0.1524	0.8274	0.2096	0.1403
aaRNA_R205	0.6871	0.7038	0.0986	0.7118	0.3854	0.8651	0.2612	0.8123	0.3114	0.2126
RBscore_R130	0.7039	0.7158	0.0968	0.7304	0.4051	0.8671	0.3033	0.8093	0.3469	0.2413
RBscore_R117	0.6774	0.6857	0.1115	0.6976	0.3704	0.8535	0.1589	0.8199	0.2224	0.1545
Sungwook_R267	0.6701	0.668	0.0825	0.6655	0.2712	0.8771	0.1425	0.8346	0.1868	0.1113
Sungwook_R727	0.7044	0.7183	0.0932	0.7366	0.4196	0.8703	0.3895	0.7961	0.404	0.2815
BindN_D62	0.7951	0.7968	0.0702	0.8003	0.5676	0.8409	0.3661	0.8028	0.4451	0.3437
Shandar_D140	0.7185	0.7427	0.0937	0.7425	0.438	0.8574	0.2619	0.814	0.3278	0.2379
Susan_D56	0.7302	0.7507	0.0894	0.755	0.4446	0.8657	0.2444	0.8282	0.3154	0.2398
DBindR_D374	0.7212	0.7414	0.1012	0.7417	0.44	0.8565	0.2213	0.8211	0.2945	0.2206
DISPLAR_D428	0.7319	0.747	0.0982	0.7458	0.4401	0.852	0.2234	0.8157	0.2963	0.2186
DNABINDPROT_D54	0.7306	0.7307	0.0854	0.7229	0.3857	0.8663	0.2078	0.8262	0.2701	0.1926
PreDNA_D224	0.71	0.7398	0.1001	0.7253	0.4118	0.8593	0.1928	0.8255	0.2626	0.1947
RBscore_D381	0.7173	0.7291	0.1096	0.7241	0.3956	0.8604	0.1691	0.8293	0.237	0.1761
metaDBSite_D232	0.7113	0.7293	0.1037	0.7212	0.3976	0.8568	0.1889	0.8212	0.2562	0.1841
metaDBSite_D316	0.7103	0.7278	0.1113	0.727	0.417	0.8534	0.1985	0.8185	0.2689	0.1962
SDCPred_D159	0.7178	0.7413	0.0955	0.7366	0.4295	0.8591	0.2632	0.8141	0.3264	0.2348
cutoff=4.0A	wAUC	mAUC	sAUC	tAUC	SEN	SPC	PPV	ACC	F1	MCC
BindN_R107	0.6818	0.698	0.1032	0.7068	0.3577	0.8743	0.3784	0.7833	0.3678	0.2373
PPRInt_R86	0.6818	0.7001	0.0974	0.7035	0.347	0.8729	0.354	0.785	0.3505	0.2216
RNABindR_R144	0.6605	0.6874	0.1039	0.6959	0.3492	0.8696	0.3357	0.7869	0.3423	0.2153
RNABindR_R147	0.6605	0.6877	0.1035	0.6967	0.3506	0.8695	0.3374	0.7868	0.3439	0.2168
RNABindR_R44	0.6948	0.7071	0.0976	0.7126	0.4214	0.8414	0.4676	0.7371	0.4433	0.2724
RNABindR_R111	0.6536	0.6572	0.1001	0.6658	0.3148	0.8696	0.1711	0.8259	0.2217	0.1411
meta2_R44	0.6948	0.7071	0.0976	0.7126	0.4214	0.8414	0.4676	0.7371	0.4433	0.2724
aaRNA_R67	0.6762	0.6772	0.095	0.7016	0.3719	0.8576	0.286	0.793	0.3234	0.2061
aaRNA_R141	0.6502	0.6528	0.0872	0.6465	0.301	0.8644	0.1769	0.8147	0.2229	0.1314
aaRNA_R205	0.6659	0.683	0.0975	0.6864	0.3473	0.8669	0.2927	0.7957	0.3177	0.1996
RBscore_R130	0.6824	0.7016	0.0957	0.7088	0.3682	0.8707	0.3478	0.7915	0.3577	0.2335
RBscore_R117	0.6577	0.6684	0.1068	0.6741	0.3392	0.8559	0.1927	0.8083	0.2457	0.153
Sungwook_R267	0.6438	0.6409	0.0799	0.6396	0.2508	0.8794	0.1833	0.8181	0.2118	0.1136
Sungwook_R727	0.6847	0.7011	0.0968	0.7143	0.3796	0.8759	0.4462	0.7724	0.4102	0.2717
BindN_D62	0.7661	0.7681	0.0684	0.7762	0.5202	0.8479	0.4184	0.791	0.4638	0.339
Shandar_D140	0.7048	0.7261	0.0921	0.7236	0.4079	0.862	0.3068	0.8028	0.3502	0.2401
Susan_D56	0.7037	0.7217	0.0852	0.7259	0.3942	0.8682	0.2794	0.8138	0.327	0.227
DBindR_D374	0.7019	0.7216	0.0977	0.7215	0.4077	0.8603	0.2616	0.8113	0.3187	0.2224
DISPLAR_D428	0.7125	0.724	0.0956	0.725	0.4076	0.8561	0.2655	0.8053	0.3216	0.2205
DNABINDPROT_D54	0.7009	0.7067	0.0783	0.6987	0.3504	0.8691	0.2457	0.8128	0.2888	0.1887
PreDNA_D224	0.6885	0.7161	0.0953	0.7029	0.3749	0.8622	0.2296	0.8141	0.2848	0.1924
RBscore_D381	0.6941	0.705	0.1048	0.6997	0.3573	0.8626	0.2006	0.8182	0.2569	0.1714
metaDBSite_D232	0.6895	0.7056	0.1012	0.699	0.3653	0.8597	0.2258	0.81	0.2791	0.1834
metaDBSite_D316	0.6893	0.7043	0.1071	0.7033	0.3809	0.8566	0.2369	0.8069	0.2921	0.1943
SDCPred_D159	0.7054	0.7259	0.0926	0.7207	0.404	0.8639	0.3087	0.8038	0.35	0.2398
cutoff=4.5A	wAUC	mAUC	sAUC	tAUC	SEN	SPC	PPV	ACC	F1	MCC
BindN_R107	0.6736	0.6953	0.1063	0.6971	0.3421	0.876	0.4009	0.7718	0.3692	0.2321
PPRInt_R86	0.6722	0.6966	0.1015	0.6951	0.3319	0.8743	0.3746	0.774	0.352	0.2163
RNABindR_R144	0.6552	0.6827	0.103	0.6888	0.3382	0.872	0.3623	0.7776	0.3499	0.2161
RNABindR_R147	0.6553	0.6832	0.1029	0.6896	0.3397	0.872	0.3641	0.7775	0.3515	0.2176
RNABindR_R44	0.6898	0.7002	0.0876	0.7067	0.4076	0.8464	0.5034	0.725	0.4505	0.2725
RNABindR_R111	0.6471	0.6528	0.097	0.657	0.2989	0.8703	0.1859	0.8188	0.2292	0.1377
meta2_R44	0.6898	0.7002	0.0876	0.7067	0.4076	0.8464	0.5034	0.725	0.4505	0.2725
aaRNA_R67	0.6684	0.6673	0.098	0.6919	0.3534	0.8588	0.3052	0.7833	0.3276	0.2
aaRNA_R141	0.6422	0.6446	0.083	0.6395	0.2932	0.8656	0.1945	0.8086	0.2339	0.1332
aaRNA_R205	0.6589	0.6769	0.0988	0.6776	0.3359	0.8685	0.313	0.7879	0.324	0.1986
RBscore_R130	0.6776	0.6971	0.0963	0.7003	0.3559	0.8728	0.3702	0.783	0.3629	0.2323
RBscore_R117	0.6513	0.6606	0.1011	0.6668	0.3285	0.8572	0.2103	0.8023	0.2564	0.1536
Sungwook_R267	0.6362	0.6341	0.0795	0.6326	0.2488	0.8812	0.2085	0.8106	0.2269	0.1205
Sungwook_R727	0.6804	0.6979	0.0977	0.7069	0.3636	0.8791	0.4769	0.7591	0.4126	0.2684
BindN_D62	0.755	0.7564	0.065	0.7625	0.4913	0.8507	0.4439	0.7806	0.4664	0.3294
Shandar_D140	0.6963	0.7149	0.0898	0.7142	0.3891	0.8641	0.3309	0.7942	0.3577	0.2372
Susan_D56	0.6948	0.7137	0.0824	0.7135	0.3735	0.8696	0.299	0.8053	0.3322	0.2217
DBindR_D374	0.6954	0.7134	0.0941	0.7133	0.3907	0.8624	0.2845	0.8045	0.3292	0.2218
DISPLAR_D428	0.7034	0.7155	0.0915	0.7154	0.3902	0.8582	0.2889	0.798	0.332	0.2195
DNABINDPROT_D54	0.6917	0.7002	0.0754	0.6914	0.3339	0.8703	0.2643	0.8046	0.295	0.1851
PreDNA_D224	0.6804	0.7057	0.0931	0.6926	0.3587	0.864	0.2518	0.8068	0.2959	0.1919
RBscore_D381	0.6845	0.6952	0.1021	0.6896	0.3426	0.864	0.2192	0.8117	0.2674	0.1707
metaDBSite_D232	0.6809	0.6941	0.0989	0.6893	0.3475	0.8612	0.2467	0.8018	0.2885	0.1807
metaDBSite_D316	0.6815	0.6946	0.1049	0.6953	0.3651	0.8585	0.2591	0.7996	0.3031	0.1938
SDCPred_D159	0.6957	0.7145	0.0906	0.7101	0.3844	0.866	0.3331	0.7946	0.3569	0.2363
cutoff=5.0A	wAUC	mAUC	sAUC	tAUC	SEN	SPC	PPV	ACC	F1	MCC
BindN_R107	0.6712	0.6951	0.1034	0.6927	0.3337	0.8779	0.4211	0.7635	0.3724	0.2314
PPRInt_R86	0.6692	0.6931	0.1026	0.6895	0.3228	0.8759	0.3942	0.7652	0.3549	0.2148
RNABindR_R144	0.653	0.6811	0.1038	0.6834	0.3292	0.8738	0.3828	0.7692	0.354	0.2153
RNABindR_R147	0.6531	0.6816	0.1037	0.6841	0.3305	0.8738	0.3846	0.7691	0.3555	0.2168
RNABindR_R44	0.6822	0.6936	0.0854	0.6987	0.3949	0.8486	0.5248	0.7136	0.4507	0.267
RNABindR_R111	0.6413	0.6491	0.0905	0.6511	0.291	0.8711	0.1989	0.8136	0.2363	0.1376
meta2_R44	0.6822	0.6936	0.0854	0.6987	0.3949	0.8486	0.5248	0.7136	0.4507	0.267
aaRNA_R67	0.6596	0.6632	0.0982	0.6867	0.3441	0.8601	0.3222	0.7766	0.3328	0.199
aaRNA_R141	0.642	0.6452	0.0836	0.6394	0.2905	0.867	0.2113	0.8041	0.2446	0.1375
aaRNA_R205	0.6585	0.6772	0.0999	0.674	0.3287	0.8701	0.3311	0.7815	0.3299	0.1993
RBscore_R130	0.6768	0.6983	0.1035	0.6964	0.346	0.8746	0.3903	0.7751	0.3668	0.2313
RBscore_R117	0.6476	0.6563	0.0982	0.6619	0.3208	0.8583	0.2255	0.7971	0.2649	0.1544
Sungwook_R267	0.6321	0.6333	0.0797	0.6289	0.2443	0.8821	0.223	0.8044	0.2332	0.1215
Sungwook_R727	0.6793	0.6999	0.1003	0.7033	0.3549	0.8817	0.4999	0.7501	0.4151	0.2682
BindN_D62	0.7444	0.7456	0.0708	0.7516	0.4674	0.8522	0.4619	0.7701	0.4646	0.3182
Shandar_D140	0.6925	0.7104	0.0871	0.71	0.3746	0.8662	0.3536	0.7858	0.3638	0.2353
Susan_D56	0.6902	0.7086	0.0792	0.7079	0.3603	0.8713	0.3192	0.798	0.3385	0.2203
DBindR_D374	0.6869	0.7062	0.0918	0.7062	0.3761	0.864	0.3031	0.7976	0.3357	0.2197
DISPLAR_D428	0.6987	0.71	0.0886	0.7105	0.3779	0.8602	0.3098	0.7915	0.3404	0.2195
DNABINDPROT_D54	0.6873	0.6983	0.0683	0.69	0.325	0.8717	0.2822	0.7982	0.3021	0.1855
PreDNA_D224	0.6747	0.699	0.0907	0.686	0.3437	0.8653	0.2701	0.7992	0.3025	0.1891
RBscore_D381	0.6781	0.6897	0.0994	0.6839	0.3307	0.8652	0.2365	0.8053	0.2758	0.17
metaDBSite_D232	0.6757	0.6885	0.0972	0.6835	0.3357	0.8627	0.2661	0.7946	0.2969	0.1802
metaDBSite_D316	0.6766	0.6893	0.1028	0.6898	0.3526	0.8602	0.2794	0.7925	0.3118	0.1933
SDCPred_D159	0.6918	0.7102	0.0881	0.7064	0.3707	0.8682	0.3564	0.7863	0.3635	0.2352
cutoff=5.5A	wAUC	mAUC	sAUC	tAUC	SEN	SPC	PPV	ACC	F1	MCC
BindN_R107	0.6703	0.695	0.1077	0.69	0.3283	0.8796	0.4373	0.7573	0.3751	0.2318
PPRInt_R86	0.6677	0.694	0.1059	0.6858	0.3162	0.8768	0.4068	0.7586	0.3558	0.2127
RNABindR_R144	0.6527	0.6822	0.1064	0.681	0.3218	0.8749	0.3966	0.7623	0.3553	0.2133
RNABindR_R147	0.6528	0.683	0.1064	0.6818	0.3232	0.8749	0.3985	0.7623	0.357	0.2148
RNABindR_R44	0.6814	0.6915	0.0868	0.6952	0.3856	0.8509	0.5448	0.7037	0.4516	0.2639
RNABindR_R111	0.6403	0.6463	0.0886	0.649	0.2844	0.8716	0.2083	0.8093	0.2405	0.1365
meta2_R44	0.6814	0.6915	0.0868	0.6952	0.3856	0.8509	0.5448	0.7037	0.4516	0.2639
aaRNA_R67	0.6591	0.6606	0.0971	0.685	0.3365	0.8612	0.3359	0.7706	0.3362	0.1976
aaRNA_R141	0.6415	0.644	0.0835	0.638	0.2862	0.8677	0.2211	0.8002	0.2494	0.1379
aaRNA_R205	0.6587	0.6778	0.1012	0.6723	0.3232	0.8711	0.3435	0.7765	0.333	0.199
RBscore_R130	0.6755	0.6971	0.1046	0.6938	0.3393	0.8758	0.4037	0.7692	0.3687	0.2301
RBscore_R117	0.6489	0.6578	0.0969	0.6612	0.3166	0.8596	0.2402	0.7928	0.2732	0.157
Sungwook_R267	0.6315	0.6333	0.0798	0.628	0.2393	0.8824	0.2324	0.7992	0.2358	0.1202
Sungwook_R727	0.6785	0.7015	0.1018	0.7005	0.3461	0.883	0.5144	0.7415	0.4138	0.2643
BindN_D62	0.7388	0.7404	0.0723	0.7456	0.4567	0.8537	0.4747	0.7645	0.4655	0.3147
Shandar_D140	0.6895	0.7082	0.086	0.7069	0.3661	0.8677	0.3696	0.78	0.3679	0.2347
Susan_D56	0.6869	0.706	0.0825	0.7027	0.3498	0.8724	0.3335	0.7917	0.3415	0.2179
DBindR_D374	0.6826	0.7024	0.0912	0.7016	0.3657	0.865	0.3167	0.7921	0.3394	0.2176
DISPLAR_D428	0.6945	0.7066	0.087	0.7064	0.367	0.8613	0.324	0.7854	0.3441	0.217
DNABINDPROT_D54	0.6855	0.6962	0.0678	0.6857	0.317	0.8724	0.2938	0.7928	0.3049	0.1835
PreDNA_D224	0.6732	0.6975	0.0886	0.6831	0.3363	0.8664	0.2843	0.7942	0.3081	0.1891
RBscore_D381	0.674	0.6862	0.0971	0.68	0.3227	0.866	0.248	0.8006	0.2805	0.169
metaDBSite_D232	0.6743	0.688	0.0954	0.681	0.328	0.8638	0.2802	0.7892	0.3023	0.1798
metaDBSite_D316	0.674	0.6876	0.1001	0.6867	0.3442	0.8613	0.2936	0.7871	0.3169	0.1925
SDCPred_D159	0.6884	0.7075	0.0866	0.7029	0.3615	0.8696	0.372	0.7801	0.3667	0.2337
cutoff=6.0A	wAUC	mAUC	sAUC	tAUC	SEN	SPC	PPV	ACC	F1	MCC
BindN_R107	0.6683	0.6938	0.1079	0.687	0.3229	0.8797	0.4428	0.7526	0.3735	0.2283
PPRInt_R86	0.6656	0.692	0.1077	0.6835	0.3121	0.8772	0.4132	0.7546	0.3556	0.2108
RNABindR_R144	0.6536	0.6822	0.1057	0.6793	0.3189	0.8756	0.4047	0.7589	0.3567	0.2132
RNABindR_R147	0.6537	0.683	0.1058	0.6801	0.3203	0.8756	0.4066	0.7589	0.3583	0.2148
RNABindR_R44	0.6775	0.6864	0.0861	0.6921	0.3796	0.8514	0.5524	0.6977	0.45	0.2597
RNABindR_R111	0.6375	0.6428	0.0864	0.6463	0.2826	0.8721	0.2153	0.807	0.2444	0.1377
meta2_R44	0.6775	0.6864	0.0861	0.6921	0.3796	0.8514	0.5524	0.6977	0.45	0.2597
aaRNA_R67	0.6578	0.659	0.0963	0.6839	0.3349	0.8624	0.347	0.7679	0.3408	0.2001
aaRNA_R141	0.6385	0.6415	0.0821	0.6352	0.2819	0.8678	0.226	0.7973	0.2509	0.1364
aaRNA_R205	0.656	0.6759	0.0996	0.6698	0.3185	0.8714	0.3495	0.7728	0.3333	0.197
RBscore_R130	0.674	0.6956	0.1041	0.6919	0.3351	0.876	0.4087	0.7659	0.3682	0.228
RBscore_R117	0.6479	0.6556	0.0946	0.6596	0.315	0.8605	0.25	0.7904	0.2788	0.1595
Sungwook_R267	0.6318	0.6342	0.0775	0.6289	0.2376	0.883	0.2405	0.7959	0.239	0.1211
Sungwook_R727	0.6781	0.701	0.1023	0.6989	0.3408	0.8837	0.5231	0.7359	0.4127	0.2617
BindN_D62	0.7381	0.7394	0.0737	0.7451	0.4512	0.8554	0.4863	0.7613	0.4681	0.3149
Shandar_D140	0.6889	0.7073	0.0853	0.7056	0.3628	0.8686	0.3779	0.7773	0.3702	0.2351
Susan_D56	0.6868	0.705	0.0833	0.7008	0.3444	0.8728	0.3404	0.7883	0.3424	0.2162
DBindR_D374	0.6809	0.7003	0.0905	0.6994	0.3609	0.8657	0.3244	0.7891	0.3417	0.217
DISPLAR_D428	0.6924	0.7042	0.0872	0.7041	0.3626	0.862	0.3322	0.7825	0.3467	0.2169
DNABINDPROT_D54	0.6855	0.6943	0.0664	0.6849	0.3164	0.8734	0.3034	0.7908	0.3098	0.1866
PreDNA_D224	0.671	0.6946	0.0875	0.6801	0.3317	0.8669	0.2907	0.7912	0.3098	0.188
RBscore_D381	0.6718	0.6833	0.0957	0.6774	0.3189	0.8664	0.2537	0.7981	0.2826	0.1684
metaDBSite_D232	0.672	0.6848	0.0939	0.6785	0.3238	0.8642	0.2864	0.7863	0.3039	0.1788
metaDBSite_D316	0.6714	0.6845	0.1001	0.6842	0.3395	0.8618	0.3004	0.784	0.3188	0.1915
SDCPred_D159	0.6876	0.7064	0.0857	0.7016	0.3578	0.8704	0.3807	0.7771	0.3689	0.2338
BindN_RNA
cutoff=3.5A	wAUC	mAUC	sAUC	tAUC	SEN	SPC	PPV	ACC	F1	MCC
BindN_R107	0.7229	0.7411	0.101	0.7728	0.5121	0.857	0.3711	0.8082	0.4303	0.3245
PPRInt_R86	0.7255	0.744	0.0922	0.772	0.5033	0.857	0.3527	0.8096	0.4147	0.3121
RNABindR_R144	0.6894	0.7143	0.1131	0.7525	0.4835	0.8535	0.321	0.8072	0.3858	0.2851
RNABindR_R147	0.6893	0.7137	0.1129	0.7534	0.4856	0.8534	0.3227	0.8072	0.3878	0.287
RNABindR_R44	0.7108	0.7188	0.0873	0.7341	0.5123	0.8116	0.4062	0.7514	0.4531	0.2984
RNABindR_R111	0.6849	0.679	0.0997	0.6937	0.3695	0.8549	0.1384	0.8261	0.2014	0.1452
meta2_R44	0.7108	0.7188	0.0873	0.7341	0.5123	0.8116	0.4062	0.7514	0.4531	0.2984
aaRNA_R67	0.6802	0.6807	0.1164	0.7141	0.423	0.8426	0.2461	0.7971	0.3112	0.2121
aaRNA_R141	0.6784	0.6834	0.101	0.6799	0.3466	0.8566	0.1504	0.8218	0.2097	0.1407
aaRNA_R205	0.692	0.7084	0.1068	0.7366	0.4571	0.8523	0.2768	0.8088	0.3448	0.2511
RBscore_R130	0.7095	0.7219	0.1127	0.7574	0.5039	0.8504	0.3248	0.8071	0.395	0.2963
RBscore_R117	0.6809	0.6905	0.1152	0.7096	0.4051	0.8445	0.1629	0.8139	0.2323	0.1679
Sungwook_R267	0.6739	0.6642	0.0967	0.6673	0.2794	0.8647	0.1346	0.8237	0.1817	0.1044
Sungwook_R727	0.7076	0.7194	0.104	0.7551	0.4935	0.8461	0.3874	0.788	0.4341	0.3094
BindN_D62	0.7571	0.757	0.0882	0.7602	0.5243	0.8174	0.3173	0.7766	0.3954	0.2811
Shandar_D140	0.7122	0.7337	0.1034	0.7324	0.4549	0.8376	0.2445	0.798	0.318	0.226
Susan_D56	0.7138	0.729	0.105	0.7373	0.4484	0.8448	0.2202	0.8095	0.2953	0.2167
DBindR_D374	0.7119	0.7304	0.1091	0.7344	0.4501	0.8427	0.2097	0.8094	0.2861	0.2114
DISPLAR_D428	0.7095	0.7297	0.1102	0.7308	0.4411	0.8407	0.2112	0.8054	0.2857	0.2062
DNABINDPROT_D54	0.719	0.7126	0.0889	0.7145	0.3893	0.8524	0.1935	0.8138	0.2585	0.1788
PreDNA_D224	0.712	0.7283	0.1077	0.7251	0.4311	0.8412	0.1814	0.8102	0.2553	0.1874
RBscore_D381	0.715	0.7236	0.1104	0.7236	0.4224	0.8459	0.1645	0.8175	0.2368	0.1777
metaDBSite_D232	0.71	0.7244	0.109	0.7234	0.4259	0.8457	0.1881	0.8132	0.261	0.191
metaDBSite_D316	0.7045	0.7206	0.1169	0.7261	0.4362	0.8429	0.1947	0.8104	0.2692	0.1974
SDCPred_D159	0.7152	0.7352	0.1021	0.7321	0.4493	0.8411	0.2489	0.8	0.3203	0.2272
cutoff=4.0A	wAUC	mAUC	sAUC	tAUC	SEN	SPC	PPV	ACC	F1	MCC
BindN_R107	0.7032	0.7206	0.0993	0.7476	0.4629	0.862	0.4177	0.7917	0.4391	0.3122
PPRInt_R86	0.7083	0.724	0.0943	0.748	0.458	0.8623	0.4004	0.7947	0.4272	0.3039
RNABindR_R144	0.6774	0.6998	0.1077	0.731	0.4417	0.8591	0.3717	0.7928	0.4037	0.281
RNABindR_R147	0.6774	0.6995	0.1074	0.7318	0.4436	0.859	0.3735	0.7928	0.4055	0.2827
RNABindR_R44	0.695	0.7055	0.0893	0.7185	0.4773	0.8205	0.4677	0.7352	0.4725	0.2958
RNABindR_R111	0.663	0.6623	0.1011	0.6744	0.3402	0.8571	0.1692	0.8164	0.226	0.1456
meta2_R44	0.695	0.7055	0.0893	0.7185	0.4773	0.8205	0.4677	0.7352	0.4725	0.2958
aaRNA_R67	0.6637	0.6651	0.1163	0.6965	0.3955	0.8459	0.2825	0.786	0.3296	0.2106
aaRNA_R141	0.6544	0.6583	0.088	0.6557	0.3152	0.858	0.1769	0.8101	0.2266	0.135
aaRNA_R205	0.6706	0.6892	0.103	0.7124	0.4144	0.8551	0.3121	0.7948	0.3561	0.2402
RBscore_R130	0.6906	0.7114	0.109	0.7372	0.4601	0.8559	0.3741	0.7935	0.4127	0.2913
RBscore_R117	0.6616	0.6726	0.1051	0.6876	0.3741	0.8475	0.1992	0.8039	0.26	0.1694
Sungwook_R267	0.6478	0.6398	0.0911	0.6427	0.2552	0.8665	0.171	0.8069	0.2048	0.1023
Sungwook_R727	0.6893	0.7063	0.1071	0.7347	0.4504	0.8535	0.4476	0.7695	0.449	0.3032
BindN_D62	0.7371	0.7341	0.0895	0.7421	0.4913	0.8247	0.3708	0.7668	0.4226	0.2844
Shandar_D140	0.6998	0.7188	0.1046	0.7144	0.4238	0.8419	0.2865	0.7875	0.3419	0.2268
Susan_D56	0.6898	0.7016	0.0997	0.71	0.4046	0.8476	0.2562	0.7968	0.3137	0.2087
DBindR_D374	0.696	0.713	0.1073	0.7168	0.4189	0.8466	0.249	0.8003	0.3123	0.2138
DISPLAR_D428	0.6926	0.7101	0.1103	0.712	0.4101	0.8447	0.252	0.7955	0.3122	0.2082
DNABINDPROT_D54	0.6917	0.6892	0.0853	0.692	0.3596	0.8556	0.2325	0.8018	0.2824	0.1791
PreDNA_D224	0.6879	0.7058	0.1054	0.7024	0.3945	0.8442	0.2172	0.7998	0.2801	0.1856
RBscore_D381	0.6928	0.7018	0.1096	0.701	0.3864	0.8486	0.1976	0.8079	0.2614	0.1764
metaDBSite_D232	0.6888	0.7027	0.1081	0.7015	0.3921	0.849	0.2252	0.803	0.2861	0.1908
metaDBSite_D316	0.684	0.698	0.1147	0.7024	0.3994	0.8463	0.2329	0.7996	0.2943	0.196
SDCPred_D159	0.7043	0.7217	0.1021	0.7168	0.4225	0.8457	0.2918	0.7904	0.3452	0.2308
cutoff=4.5A	wAUC	mAUC	sAUC	tAUC	SEN	SPC	PPV	ACC	F1	MCC
BindN_R107	0.6951	0.7169	0.0986	0.7374	0.4415	0.8645	0.4414	0.7819	0.4414	0.3059
PPRInt_R86	0.6992	0.7203	0.0973	0.7395	0.4387	0.8649	0.4242	0.7861	0.4314	0.2998
RNABindR_R144	0.6732	0.696	0.1032	0.7241	0.425	0.8621	0.3985	0.7848	0.4113	0.28
RNABindR_R147	0.6732	0.6964	0.103	0.725	0.4268	0.862	0.4003	0.7848	0.4131	0.2818
RNABindR_R44	0.6899	0.6998	0.0843	0.7135	0.4618	0.8261	0.5037	0.7253	0.4818	0.2959
RNABindR_R111	0.6582	0.6589	0.0984	0.6668	0.3282	0.8584	0.1867	0.8106	0.238	0.1463
meta2_R44	0.6899	0.6998	0.0843	0.7135	0.4618	0.8261	0.5037	0.7253	0.4818	0.2959
aaRNA_R67	0.6586	0.6614	0.1102	0.6895	0.3795	0.8478	0.3045	0.7778	0.3379	0.2082
aaRNA_R141	0.6491	0.6522	0.0831	0.6501	0.308	0.8594	0.195	0.8044	0.2388	0.1377
aaRNA_R205	0.6657	0.6841	0.1018	0.7039	0.3998	0.8571	0.3329	0.7879	0.3633	0.2387
RBscore_R130	0.6886	0.7069	0.1079	0.7286	0.4437	0.8586	0.3974	0.7865	0.4193	0.2897
RBscore_R117	0.6544	0.6652	0.101	0.6805	0.3635	0.8492	0.2181	0.7988	0.2726	0.1715
Sungwook_R267	0.6427	0.6365	0.0871	0.6389	0.25	0.8678	0.1921	0.7988	0.2173	0.1052
Sungwook_R727	0.6858	0.7039	0.1043	0.7273	0.4314	0.8573	0.4784	0.7582	0.4537	0.2996
BindN_D62	0.7304	0.726	0.0841	0.7329	0.4727	0.8286	0.4008	0.7591	0.4338	0.2837
Shandar_D140	0.6918	0.7083	0.1025	0.7054	0.4048	0.844	0.3095	0.7793	0.3508	0.2236
Susan_D56	0.6809	0.6934	0.0895	0.6983	0.3874	0.8494	0.277	0.7895	0.323	0.2064
DBindR_D374	0.6921	0.706	0.102	0.7103	0.4033	0.8489	0.272	0.7941	0.3249	0.2145
DISPLAR_D428	0.6852	0.7026	0.1059	0.7039	0.394	0.8468	0.2751	0.7886	0.324	0.208
DNABINDPROT_D54	0.687	0.6859	0.0843	0.6877	0.3428	0.8567	0.2503	0.7937	0.2893	0.175
PreDNA_D224	0.6795	0.696	0.1031	0.6929	0.3769	0.8459	0.2379	0.7928	0.2917	0.184
RBscore_D381	0.685	0.693	0.1068	0.6918	0.3716	0.8502	0.2166	0.8022	0.2737	0.1765
metaDBSite_D232	0.6801	0.6921	0.106	0.692	0.374	0.8507	0.2467	0.7956	0.2973	0.189
metaDBSite_D316	0.6763	0.6891	0.1116	0.6947	0.3832	0.8482	0.255	0.7927	0.3063	0.1956
SDCPred_D159	0.6956	0.7113	0.1002	0.7072	0.4028	0.8478	0.3155	0.7818	0.3538	0.2273
cutoff=5.0A	wAUC	mAUC	sAUC	tAUC	SEN	SPC	PPV	ACC	F1	MCC
BindN_R107	0.6935	0.7168	0.0972	0.7326	0.4278	0.8667	0.4606	0.7744	0.4436	0.3027
PPRInt_R86	0.6969	0.717	0.0994	0.734	0.4244	0.8671	0.444	0.7785	0.434	0.2965
RNABindR_R144	0.6719	0.6939	0.1023	0.7184	0.4102	0.864	0.4176	0.7768	0.4139	0.2761
RNABindR_R147	0.6719	0.6942	0.102	0.7192	0.412	0.8639	0.4194	0.7769	0.4157	0.2778
RNABindR_R44	0.683	0.6937	0.081	0.7059	0.4489	0.8292	0.5268	0.7161	0.4847	0.2923
RNABindR_R111	0.6522	0.6547	0.0942	0.6616	0.3194	0.8593	0.1997	0.8058	0.2458	0.1462
meta2_R44	0.683	0.6937	0.081	0.7059	0.4489	0.8292	0.5268	0.7161	0.4847	0.2923
aaRNA_R67	0.6523	0.6573	0.1076	0.6845	0.3686	0.8491	0.3206	0.7713	0.3429	0.206
aaRNA_R141	0.65	0.6532	0.0822	0.6506	0.3057	0.8609	0.2123	0.8003	0.2506	0.1427
aaRNA_R205	0.6661	0.6844	0.1002	0.7005	0.3906	0.8591	0.3516	0.7824	0.37	0.2394
RBscore_R130	0.6875	0.7061	0.1105	0.7242	0.429	0.8606	0.4166	0.7793	0.4227	0.2864
RBscore_R117	0.6515	0.6603	0.0984	0.6762	0.3561	0.8507	0.2347	0.7943	0.2829	0.1737
Sungwook_R267	0.6389	0.6351	0.0877	0.6356	0.2463	0.8686	0.2062	0.7928	0.2244	0.1065
Sungwook_R727	0.6836	0.7026	0.1032	0.7229	0.4214	0.8606	0.5017	0.7508	0.458	0.2998
BindN_D62	0.7233	0.7192	0.081	0.726	0.458	0.8316	0.4248	0.7519	0.4407	0.2819
Shandar_D140	0.6892	0.7036	0.0957	0.7028	0.3959	0.8471	0.3359	0.7733	0.3635	0.2278
Susan_D56	0.6782	0.6932	0.0859	0.6953	0.383	0.8524	0.303	0.7851	0.3384	0.2142
DBindR_D374	0.6857	0.7005	0.097	0.7052	0.3922	0.8509	0.2927	0.7886	0.3352	0.2159
DISPLAR_D428	0.6837	0.6995	0.1017	0.7014	0.3858	0.8493	0.2984	0.7833	0.3365	0.212
DNABINDPROT_D54	0.6839	0.6862	0.075	0.6872	0.3368	0.8585	0.2698	0.7884	0.2996	0.1783
PreDNA_D224	0.676	0.6913	0.0992	0.6887	0.3675	0.8479	0.2596	0.7871	0.3042	0.1867
RBscore_D381	0.6797	0.6888	0.1026	0.6877	0.3615	0.8518	0.2355	0.7969	0.2852	0.1783
metaDBSite_D232	0.6761	0.6883	0.1017	0.6884	0.3664	0.8531	0.27	0.7902	0.3109	0.1936
metaDBSite_D316	0.6726	0.6846	0.1077	0.691	0.3743	0.8506	0.2781	0.7871	0.3191	0.1992
SDCPred_D159	0.6925	0.7069	0.0945	0.7047	0.3933	0.8509	0.3418	0.7756	0.3658	0.2311
cutoff=5.5A	wAUC	mAUC	sAUC	tAUC	SEN	SPC	PPV	ACC	F1	MCC
BindN_R107	0.6913	0.7145	0.1019	0.7293	0.4201	0.8689	0.4773	0.7693	0.4469	0.3029
PPRInt_R86	0.6949	0.7167	0.1021	0.7297	0.4158	0.8688	0.4584	0.7733	0.436	0.2951
RNABindR_R144	0.6715	0.6955	0.1049	0.7158	0.4012	0.8656	0.4328	0.7711	0.4164	0.2746
RNABindR_R147	0.6715	0.6954	0.1046	0.7166	0.403	0.8656	0.4347	0.7712	0.4182	0.2764
RNABindR_R44	0.6837	0.6917	0.0816	0.704	0.4402	0.8329	0.5493	0.7087	0.4888	0.2919
RNABindR_R111	0.6505	0.6509	0.0915	0.6592	0.3145	0.8601	0.2107	0.8022	0.2524	0.1473
meta2_R44	0.6837	0.6917	0.0816	0.704	0.4402	0.8329	0.5493	0.7087	0.4888	0.2919
aaRNA_R67	0.6539	0.657	0.1044	0.6843	0.3647	0.8511	0.3381	0.7671	0.3509	0.2095
aaRNA_R141	0.6487	0.652	0.0826	0.6492	0.3017	0.8617	0.2225	0.7967	0.2561	0.1437
aaRNA_R205	0.6658	0.6854	0.1039	0.6988	0.3845	0.8605	0.3652	0.7783	0.3746	0.2401
RBscore_R130	0.686	0.7057	0.1114	0.7213	0.4207	0.8623	0.4309	0.7746	0.4257	0.2856
RBscore_R117	0.6524	0.6608	0.0972	0.6752	0.3495	0.8519	0.2486	0.7901	0.2905	0.1749
Sungwook_R267	0.6392	0.6368	0.0877	0.636	0.2435	0.8692	0.2168	0.7882	0.2294	0.1073
Sungwook_R727	0.6827	0.699	0.1089	0.7211	0.4126	0.8628	0.5184	0.7441	0.4595	0.298
BindN_D62	0.7196	0.7164	0.0825	0.7221	0.4528	0.8343	0.4417	0.7486	0.4471	0.2845
Shandar_D140	0.6861	0.7015	0.0957	0.7003	0.39	0.8491	0.3539	0.7689	0.371	0.2303
Susan_D56	0.6748	0.6916	0.0858	0.691	0.3721	0.8535	0.3168	0.7792	0.3422	0.2115
DBindR_D374	0.6816	0.6966	0.0973	0.7012	0.3839	0.8524	0.3079	0.784	0.3417	0.2162
DISPLAR_D428	0.6798	0.6963	0.1007	0.6978	0.3785	0.851	0.3152	0.7786	0.344	0.2134
DNABINDPROT_D54	0.6842	0.6867	0.0747	0.6852	0.3349	0.8603	0.2864	0.7849	0.3088	0.1831
PreDNA_D224	0.6746	0.6909	0.0958	0.6867	0.3636	0.8497	0.2762	0.7835	0.3139	0.1907
RBscore_D381	0.6754	0.6855	0.1009	0.684	0.3548	0.853	0.2484	0.7929	0.2922	0.1792
metaDBSite_D232	0.6754	0.6886	0.098	0.687	0.3616	0.8548	0.2871	0.7862	0.3201	0.1971
metaDBSite_D316	0.671	0.6836	0.1055	0.6892	0.3693	0.8524	0.2953	0.7831	0.3282	0.2026
SDCPred_D159	0.6895	0.7047	0.0942	0.7022	0.3868	0.8529	0.3598	0.7708	0.3728	0.2331
cutoff=6.0A	wAUC	mAUC	sAUC	tAUC	SEN	SPC	PPV	ACC	F1	MCC
BindN_R107	0.688	0.7121	0.1045	0.7253	0.4129	0.8692	0.483	0.765	0.4452	0.2987
PPRInt_R86	0.6926	0.715	0.1043	0.7271	0.4109	0.8696	0.466	0.7701	0.4367	0.2939
RNABindR_R144	0.6708	0.6951	0.1062	0.7135	0.3979	0.8668	0.442	0.7685	0.4188	0.2753
RNABindR_R147	0.6709	0.695	0.1059	0.7144	0.3996	0.8668	0.4438	0.7686	0.4206	0.2771
RNABindR_R44	0.6805	0.688	0.0818	0.7015	0.4355	0.8344	0.5597	0.7045	0.4899	0.2909
RNABindR_R111	0.6478	0.6484	0.0906	0.6567	0.3107	0.8605	0.2166	0.7997	0.2552	0.1469
meta2_R44	0.6805	0.688	0.0818	0.7015	0.4355	0.8344	0.5597	0.7045	0.4899	0.2909
aaRNA_R67	0.6533	0.6552	0.1024	0.6839	0.3613	0.8521	0.3478	0.7641	0.3544	0.2102
aaRNA_R141	0.6451	0.6491	0.0811	0.6461	0.2987	0.862	0.2286	0.7942	0.259	0.1436
aaRNA_R205	0.663	0.6838	0.1038	0.696	0.3798	0.8612	0.3725	0.7753	0.3761	0.2391
RBscore_R130	0.6846	0.7049	0.1116	0.7193	0.4164	0.863	0.4373	0.7721	0.4266	0.2846
RBscore_R117	0.6517	0.6591	0.0959	0.674	0.3493	0.8532	0.2598	0.7884	0.298	0.1792
Sungwook_R267	0.6397	0.6376	0.0857	0.638	0.2449	0.8701	0.2273	0.7858	0.2357	0.1115
Sungwook_R727	0.6823	0.6977	0.11	0.7197	0.4078	0.8642	0.5291	0.7399	0.4606	0.2973
BindN_D62	0.7213	0.7185	0.0828	0.7242	0.4534	0.8375	0.4586	0.7481	0.456	0.2921
Shandar_D140	0.6847	0.7003	0.0945	0.6989	0.3873	0.8502	0.3626	0.7667	0.3745	0.2315
Susan_D56	0.6762	0.6919	0.0855	0.6905	0.3696	0.8545	0.3262	0.7769	0.3466	0.2133
DBindR_D374	0.6809	0.6959	0.0963	0.7	0.3811	0.8534	0.3172	0.7818	0.3462	0.2179
DISPLAR_D428	0.6787	0.695	0.0998	0.6962	0.375	0.8519	0.3241	0.776	0.3477	0.2141
DNABINDPROT_D54	0.6834	0.6836	0.0737	0.6836	0.3324	0.861	0.2941	0.7825	0.3121	0.184
PreDNA_D224	0.673	0.6887	0.0952	0.6845	0.3596	0.8503	0.2833	0.781	0.3169	0.1906
RBscore_D381	0.6738	0.6832	0.0995	0.6819	0.3512	0.8534	0.2545	0.7908	0.2951	0.1791
metaDBSite_D232	0.6738	0.6862	0.0967	0.6852	0.3585	0.8555	0.2947	0.7839	0.3235	0.1977
metaDBSite_D316	0.6691	0.6818	0.1037	0.6873	0.366	0.8532	0.3037	0.7807	0.3319	0.2034
SDCPred_D159	0.6877	0.7029	0.0937	0.7004	0.3836	0.8539	0.369	0.7683	0.3762	0.234
aaRNA
cutoff=3.5A	wAUC	mAUC	sAUC	tAUC	SEN	SPC	PPV	ACC	F1	MCC
BindN_R107	0.8274	0.8276	0.0875	0.8765	0.7688	0.8255	0.4207	0.8175	0.5438	0.4731
PPRInt_R86	0.8351	0.8352	0.0783	0.8825	0.7683	0.8406	0.4272	0.8309	0.5491	0.485
RNABindR_R144	0.8284	0.8272	0.0843	0.8769	0.7711	0.8281	0.3911	0.821	0.519	0.4599
RNABindR_R147	0.8283	0.8264	0.0846	0.8773	0.7722	0.8279	0.3922	0.8209	0.5202	0.461
RNABindR_R44	0.8173	0.8215	0.0729	0.8452	0.8003	0.7275	0.425	0.7422	0.5551	0.4361
RNABindR_R111	0.8489	0.825	0.0892	0.8419	0.6217	0.8677	0.2287	0.8531	0.3343	0.3143
meta2_R44	0.8173	0.8215	0.0729	0.8452	0.8003	0.7275	0.425	0.7422	0.5551	0.4361
aaRNA_R67	0.8141	0.8123	0.0836	0.8457	0.692	0.8334	0.3353	0.818	0.4518	0.3919
aaRNA_R141	0.834	0.8195	0.0858	0.8352	0.5957	0.8805	0.2674	0.861	0.3691	0.3344
aaRNA_R205	0.8411	0.8365	0.0817	0.8782	0.7367	0.8534	0.3834	0.8406	0.5043	0.4523
RBscore_R130	0.8383	0.8319	0.084	0.8771	0.7743	0.8268	0.3898	0.8203	0.5185	0.4602
RBscore_R117	0.8293	0.8203	0.0929	0.852	0.6582	0.8555	0.2538	0.8418	0.3664	0.3399
Sungwook_R267	0.8298	0.8107	0.0878	0.8237	0.5243	0.8948	0.273	0.8688	0.359	0.3135
Sungwook_R727	0.8386	0.8328	0.0746	0.8791	0.815	0.785	0.4277	0.7899	0.561	0.4796
BindN_D62	0.8807	0.8745	0.0662	0.8619	0.8198	0.7381	0.3363	0.7495	0.4769	0.4079
Shandar_D140	0.8524	0.8552	0.0765	0.8567	0.719	0.8297	0.3278	0.8182	0.4503	0.399
Susan_D56	0.8719	0.8699	0.0613	0.8666	0.73	0.8369	0.3043	0.8273	0.4295	0.3939
DBindR_D374	0.8564	0.8562	0.0785	0.8618	0.7171	0.8343	0.2864	0.8244	0.4093	0.3756
DISPLAR_D428	0.8544	0.853	0.0846	0.8598	0.7178	0.8309	0.2911	0.8209	0.4142	0.3772
DNABINDPROT_D54	0.8639	0.8512	0.0681	0.8532	0.6429	0.8591	0.2933	0.8411	0.4028	0.3591
PreDNA_D224	0.8571	0.8567	0.0885	0.8594	0.6857	0.8557	0.2795	0.8429	0.3971	0.3682
RBscore_D381	0.8517	0.8439	0.1014	0.8537	0.65	0.8645	0.2562	0.8501	0.3676	0.3425
metaDBSite_D232	0.8582	0.8559	0.0879	0.8583	0.6817	0.8541	0.2817	0.8408	0.3987	0.367
metaDBSite_D316	0.853	0.8512	0.0883	0.8588	0.7039	0.84	0.2768	0.8291	0.3974	0.3666
SDCPred_D159	0.8537	0.857	0.0736	0.8556	0.7043	0.8367	0.3357	0.8229	0.4547	0.4002
cutoff=4.0A	wAUC	mAUC	sAUC	tAUC	SEN	SPC	PPV	ACC	F1	MCC
BindN_R107	0.8167	0.8146	0.0899	0.8673	0.7321	0.8427	0.4989	0.8232	0.5934	0.5002
PPRInt_R86	0.8222	0.8243	0.0803	0.8728	0.729	0.857	0.5057	0.8356	0.5972	0.5112
RNABindR_R144	0.8212	0.8205	0.0858	0.8693	0.7359	0.8453	0.4732	0.828	0.576	0.4926
RNABindR_R147	0.8212	0.8201	0.0857	0.8697	0.737	0.8452	0.4743	0.828	0.5772	0.4937
RNABindR_R44	0.8082	0.8141	0.0763	0.8394	0.7732	0.7518	0.5073	0.7571	0.6127	0.4677
RNABindR_R111	0.8338	0.8125	0.0862	0.8291	0.5814	0.8745	0.2838	0.8514	0.3814	0.3339
meta2_R44	0.8082	0.8141	0.0763	0.8394	0.7732	0.7518	0.5073	0.7571	0.6127	0.4677
aaRNA_R67	0.8094	0.8069	0.084	0.8413	0.6641	0.844	0.3951	0.8201	0.4954	0.4141
aaRNA_R141	0.8139	0.7981	0.0795	0.8171	0.5455	0.8861	0.3168	0.856	0.4008	0.341
aaRNA_R205	0.824	0.821	0.0783	0.865	0.692	0.8646	0.4478	0.841	0.5437	0.4685
RBscore_R130	0.8303	0.8268	0.0819	0.8695	0.7381	0.8434	0.4687	0.8268	0.5734	0.4905
RBscore_R117	0.814	0.8061	0.0901	0.8389	0.6198	0.8643	0.3166	0.8418	0.4191	0.3641
Sungwook_R267	0.8117	0.7916	0.0966	0.8028	0.4776	0.9025	0.3457	0.8611	0.4011	0.3302
Sungwook_R727	0.8301	0.8291	0.0806	0.8711	0.7783	0.8085	0.5171	0.8022	0.6214	0.5137
BindN_D62	0.8695	0.8664	0.0687	0.8542	0.7868	0.7544	0.4024	0.76	0.5325	0.433
Shandar_D140	0.8457	0.8494	0.0761	0.8491	0.6835	0.8412	0.392	0.8207	0.4983	0.4216
Susan_D56	0.8564	0.8532	0.0622	0.8534	0.6791	0.8468	0.365	0.8275	0.4748	0.409
DBindR_D374	0.845	0.8441	0.0836	0.8506	0.6762	0.8438	0.3445	0.8257	0.4565	0.395
DISPLAR_D428	0.8433	0.8419	0.0898	0.8495	0.678	0.8413	0.3528	0.8228	0.4641	0.3988
DNABINDPROT_D54	0.8473	0.8331	0.0745	0.8383	0.602	0.8683	0.3574	0.8394	0.4485	0.3785
PreDNA_D224	0.843	0.8428	0.0883	0.847	0.6387	0.8645	0.3405	0.8422	0.4442	0.3864
RBscore_D381	0.8371	0.8309	0.0986	0.8407	0.6047	0.8719	0.313	0.8484	0.4124	0.3594
metaDBSite_D232	0.8455	0.8432	0.0919	0.8462	0.6403	0.8633	0.3441	0.8409	0.4476	0.3884
metaDBSite_D316	0.8424	0.8392	0.0919	0.8483	0.6644	0.8503	0.3415	0.8308	0.4511	0.3912
SDCPred_D159	0.8471	0.8508	0.0724	0.849	0.6711	0.8479	0.3988	0.8247	0.5003	0.4223
cutoff=4.5A	wAUC	mAUC	sAUC	tAUC	SEN	SPC	PPV	ACC	F1	MCC
BindN_R107	0.8076	0.8085	0.0905	0.8601	0.7094	0.8508	0.5355	0.8232	0.6103	0.5071
PPRInt_R86	0.8113	0.8167	0.0836	0.8651	0.7026	0.8637	0.539	0.8339	0.61	0.514
RNABindR_R144	0.812	0.8133	0.0882	0.8629	0.7128	0.8532	0.5106	0.8283	0.595	0.5008
RNABindR_R147	0.812	0.8134	0.0878	0.8634	0.7139	0.8531	0.5118	0.8284	0.5962	0.5019
RNABindR_R44	0.805	0.8087	0.0752	0.8363	0.7566	0.7659	0.5526	0.7633	0.6387	0.4818
RNABindR_R111	0.8272	0.8064	0.0874	0.8213	0.5579	0.8779	0.3117	0.8491	0.4	0.3393
meta2_R44	0.805	0.8087	0.0752	0.8363	0.7566	0.7659	0.5526	0.7633	0.6387	0.4818
aaRNA_R67	0.8045	0.8008	0.0862	0.8348	0.6423	0.85	0.4291	0.8189	0.5145	0.4211
aaRNA_R141	0.8036	0.7883	0.0828	0.8074	0.5218	0.8889	0.3419	0.8523	0.4131	0.3426
aaRNA_R205	0.8147	0.813	0.0825	0.8564	0.6669	0.8697	0.4772	0.839	0.5563	0.4709
RBscore_R130	0.8254	0.8208	0.0846	0.8624	0.7156	0.8499	0.5005	0.8266	0.5891	0.4959
RBscore_R117	0.8033	0.7961	0.0926	0.8317	0.5984	0.8682	0.3445	0.8402	0.4373	0.3702
Sungwook_R267	0.7984	0.7817	0.0953	0.7907	0.4542	0.9056	0.3771	0.8552	0.4121	0.3322
Sungwook_R727	0.8234	0.8265	0.0802	0.8667	0.7566	0.8204	0.561	0.8056	0.6443	0.5254
BindN_D62	0.8624	0.859	0.0678	0.8458	0.7646	0.7634	0.4394	0.7637	0.5581	0.4419
Shandar_D140	0.8365	0.839	0.0767	0.8403	0.6557	0.8469	0.4251	0.8187	0.5158	0.4251
Susan_D56	0.8502	0.8483	0.0593	0.8465	0.6603	0.8529	0.4007	0.8279	0.4987	0.4206
DBindR_D374	0.8342	0.8337	0.0841	0.8415	0.6509	0.849	0.3764	0.8246	0.477	0.4012
DISPLAR_D428	0.834	0.8328	0.0882	0.8408	0.6517	0.8466	0.3854	0.8215	0.4844	0.4044
DNABINDPROT_D54	0.8359	0.8246	0.074	0.8294	0.5778	0.8724	0.3873	0.8363	0.4637	0.3819
PreDNA_D224	0.8303	0.8301	0.0896	0.8356	0.6095	0.869	0.3726	0.8396	0.4625	0.3903
RBscore_D381	0.8254	0.8198	0.0979	0.8306	0.5793	0.8757	0.3419	0.8459	0.43	0.3639
metaDBSite_D232	0.8336	0.8304	0.0921	0.8356	0.6115	0.8681	0.3774	0.8384	0.4668	0.393
metaDBSite_D316	0.8317	0.8289	0.0912	0.8392	0.639	0.8555	0.3748	0.8296	0.4725	0.3982
SDCPred_D159	0.8373	0.8403	0.0728	0.8395	0.6422	0.8535	0.4329	0.8222	0.5172	0.4253
cutoff=5.0A	wAUC	mAUC	sAUC	tAUC	SEN	SPC	PPV	ACC	F1	MCC
BindN_R107	0.8029	0.8039	0.0907	0.8552	0.691	0.8565	0.5618	0.8217	0.6197	0.5095
PPRInt_R86	0.8043	0.809	0.0855	0.859	0.6813	0.8692	0.5657	0.8316	0.6182	0.515
RNABindR_R144	0.8077	0.808	0.0876	0.8579	0.6926	0.859	0.5387	0.827	0.606	0.5038
RNABindR_R147	0.8077	0.8082	0.0873	0.8583	0.6936	0.8589	0.5398	0.8271	0.6071	0.5049
RNABindR_R44	0.7972	0.8019	0.0737	0.8297	0.7379	0.7736	0.5799	0.763	0.6495	0.4822
RNABindR_R111	0.8172	0.7993	0.0863	0.8131	0.5398	0.8803	0.3315	0.8465	0.4107	0.3412
meta2_R44	0.7972	0.8019	0.0737	0.8297	0.7379	0.7736	0.5799	0.763	0.6495	0.4822
aaRNA_R67	0.7963	0.796	0.0865	0.8283	0.6255	0.8541	0.4531	0.8171	0.5255	0.4241
aaRNA_R141	0.7986	0.7848	0.0805	0.8031	0.5084	0.8917	0.3652	0.8498	0.4251	0.3475
aaRNA_R205	0.8104	0.8111	0.0815	0.8522	0.6503	0.8743	0.5031	0.8376	0.5673	0.4752
RBscore_R130	0.8207	0.8181	0.0846	0.8585	0.6966	0.8557	0.5283	0.8258	0.6009	0.4998
RBscore_R117	0.7989	0.7916	0.0929	0.8263	0.5836	0.8716	0.369	0.8388	0.4521	0.3763
Sungwook_R267	0.7925	0.7799	0.0966	0.7854	0.445	0.9085	0.4025	0.852	0.4227	0.3386
Sungwook_R727	0.8195	0.8256	0.0817	0.8636	0.7423	0.8288	0.5909	0.8072	0.658	0.5328
BindN_D62	0.8541	0.8508	0.0681	0.8397	0.7454	0.7705	0.4686	0.7652	0.5754	0.4464
Shandar_D140	0.8294	0.8294	0.0745	0.8341	0.6329	0.8521	0.4554	0.8163	0.5297	0.428
Susan_D56	0.8405	0.8411	0.0601	0.8391	0.6367	0.8573	0.4277	0.8256	0.5117	0.4225
DBindR_D374	0.8249	0.8225	0.0863	0.8331	0.6281	0.8529	0.4018	0.8224	0.4901	0.403
DISPLAR_D428	0.8258	0.8235	0.0887	0.8337	0.6303	0.8511	0.4128	0.8196	0.4989	0.4079
DNABINDPROT_D54	0.8249	0.8152	0.07	0.8199	0.5517	0.8746	0.4058	0.8312	0.4676	0.3762
PreDNA_D224	0.8217	0.8198	0.0885	0.8268	0.5835	0.8727	0.3993	0.836	0.4742	0.3907
RBscore_D381	0.8156	0.8105	0.0972	0.8222	0.5571	0.8789	0.3673	0.8428	0.4427	0.3661
metaDBSite_D232	0.8243	0.82	0.0914	0.8284	0.5877	0.872	0.4051	0.8353	0.4796	0.3951
metaDBSite_D316	0.8231	0.8186	0.0916	0.832	0.6165	0.8599	0.4037	0.8275	0.4879	0.4022
SDCPred_D159	0.8307	0.8315	0.071	0.8336	0.6198	0.8588	0.4636	0.8194	0.5305	0.4284
cutoff=5.5A	wAUC	mAUC	sAUC	tAUC	SEN	SPC	PPV	ACC	F1	MCC
BindN_R107	0.7988	0.8002	0.0954	0.8523	0.6769	0.8607	0.5808	0.8199	0.6251	0.5101
PPRInt_R86	0.7992	0.8058	0.0852	0.8549	0.6686	0.8732	0.5849	0.8301	0.6239	0.5167
RNABindR_R144	0.8035	0.805	0.0885	0.8546	0.679	0.8635	0.5597	0.8259	0.6136	0.5065
RNABindR_R147	0.8035	0.8043	0.0885	0.855	0.6801	0.8634	0.5608	0.826	0.6147	0.5076
RNABindR_R44	0.7965	0.7998	0.0755	0.8287	0.7286	0.7834	0.6089	0.7661	0.6634	0.491
RNABindR_R111	0.8102	0.7932	0.0865	0.8082	0.5235	0.8816	0.3444	0.8436	0.4155	0.3393
meta2_R44	0.7965	0.7998	0.0755	0.8287	0.7286	0.7834	0.6089	0.7661	0.6634	0.491
aaRNA_R67	0.7906	0.7903	0.0855	0.8247	0.612	0.8575	0.4726	0.8151	0.5333	0.4259
aaRNA_R141	0.7936	0.7823	0.0779	0.7988	0.4958	0.8931	0.3783	0.847	0.4292	0.3468
aaRNA_R205	0.8057	0.8083	0.0805	0.8485	0.6373	0.8773	0.5202	0.8358	0.5728	0.4762
RBscore_R130	0.8147	0.8138	0.088	0.8543	0.6824	0.8593	0.5458	0.8242	0.6065	0.5002
RBscore_R117	0.7974	0.7894	0.0911	0.8232	0.5726	0.8748	0.3908	0.8376	0.4645	0.3823
Sungwook_R267	0.7905	0.7786	0.0947	0.7832	0.4363	0.9103	0.4198	0.849	0.4279	0.341
Sungwook_R727	0.8164	0.8205	0.0892	0.8615	0.7302	0.8352	0.6133	0.8075	0.6667	0.5368
BindN_D62	0.8478	0.8459	0.0667	0.8347	0.7334	0.7744	0.4848	0.7652	0.5838	0.4474
Shandar_D140	0.8246	0.8253	0.0735	0.8309	0.6217	0.8564	0.4785	0.8154	0.5408	0.4334
Susan_D56	0.8339	0.836	0.0639	0.8337	0.6196	0.8605	0.4477	0.8233	0.5198	0.4232
DBindR_D374	0.819	0.8171	0.0863	0.8281	0.6134	0.8561	0.4218	0.8207	0.4999	0.4054
DISPLAR_D428	0.8206	0.8188	0.0882	0.8292	0.6157	0.8547	0.4342	0.818	0.5093	0.4109
DNABINDPROT_D54	0.8216	0.8125	0.0699	0.8143	0.5377	0.8767	0.4221	0.8281	0.4729	0.3759
PreDNA_D224	0.8184	0.8171	0.0868	0.8233	0.5715	0.8758	0.4206	0.8343	0.4846	0.3951
RBscore_D381	0.8107	0.8061	0.0955	0.8174	0.5445	0.8813	0.3858	0.8407	0.4516	0.3689
metaDBSite_D232	0.8208	0.8172	0.0897	0.8247	0.5746	0.8752	0.4268	0.8334	0.4898	0.399
metaDBSite_D316	0.8184	0.8141	0.0908	0.8279	0.6031	0.8634	0.425	0.826	0.4987	0.4061
SDCPred_D159	0.8263	0.828	0.0702	0.8303	0.6084	0.863	0.4871	0.8182	0.5411	0.4336
cutoff=6.0A	wAUC	mAUC	sAUC	tAUC	SEN	SPC	PPV	ACC	F1	MCC
BindN_R107	0.7953	0.7979	0.0974	0.8485	0.6678	0.8626	0.5899	0.8181	0.6264	0.5085
PPRInt_R86	0.7962	0.8036	0.0873	0.8521	0.6587	0.8747	0.5928	0.8278	0.624	0.514
RNABindR_R144	0.8021	0.804	0.0887	0.8532	0.6731	0.866	0.5713	0.8256	0.6181	0.5089
RNABindR_R147	0.8021	0.8033	0.0888	0.8536	0.6743	0.866	0.5724	0.8257	0.6192	0.51
RNABindR_R44	0.7919	0.7951	0.0762	0.8264	0.7213	0.787	0.6207	0.7656	0.6673	0.4912
RNABindR_R111	0.8068	0.7898	0.0862	0.8058	0.5163	0.8827	0.3534	0.8422	0.4196	0.34
meta2_R44	0.7919	0.7951	0.0762	0.8264	0.7213	0.787	0.6207	0.7656	0.6673	0.4912
aaRNA_R67	0.7883	0.7883	0.0835	0.8235	0.6063	0.86	0.486	0.8145	0.5395	0.4292
aaRNA_R141	0.7905	0.7796	0.077	0.7959	0.4871	0.8938	0.3857	0.8449	0.4305	0.3452
aaRNA_R205	0.8027	0.8059	0.0799	0.8457	0.6282	0.8788	0.5293	0.8341	0.5745	0.4751
RBscore_R130	0.8132	0.8127	0.0879	0.8525	0.6764	0.8612	0.5547	0.8236	0.6096	0.5011
RBscore_R117	0.7947	0.7866	0.0895	0.8205	0.5664	0.8768	0.4041	0.8369	0.4717	0.386
Sungwook_R267	0.7896	0.7788	0.0937	0.7815	0.4275	0.9111	0.4288	0.8459	0.4282	0.3391
Sungwook_R727	0.8153	0.8191	0.0924	0.8601	0.7217	0.8387	0.626	0.8068	0.6705	0.5375
BindN_D62	0.8452	0.8435	0.0688	0.8325	0.7251	0.7773	0.497	0.7652	0.5898	0.4483
Shandar_D140	0.8238	0.8237	0.0737	0.83	0.6163	0.8585	0.4893	0.8148	0.5455	0.4356
Susan_D56	0.8328	0.8339	0.0622	0.833	0.6127	0.8624	0.459	0.8224	0.5248	0.425
DBindR_D374	0.818	0.8157	0.0867	0.8268	0.6071	0.8581	0.4332	0.82	0.5056	0.4078
DISPLAR_D428	0.8189	0.8163	0.0886	0.8275	0.6095	0.8567	0.446	0.8174	0.5151	0.4134
DNABINDPROT_D54	0.8201	0.809	0.0684	0.8124	0.5291	0.8776	0.4297	0.8259	0.4742	0.3741
PreDNA_D224	0.816	0.8139	0.0859	0.8211	0.5642	0.8772	0.4306	0.833	0.4884	0.3959
RBscore_D381	0.8084	0.8032	0.0956	0.8152	0.5382	0.8825	0.3948	0.8395	0.4554	0.37
metaDBSite_D232	0.8196	0.8156	0.0891	0.824	0.569	0.8769	0.4376	0.8325	0.4947	0.4013
metaDBSite_D316	0.8168	0.8117	0.0902	0.8269	0.5967	0.8652	0.4363	0.8252	0.504	0.4083
SDCPred_D159	0.8252	0.826	0.0705	0.8291	0.6024	0.8652	0.4987	0.8173	0.5457	0.4356
PPRInt
cutoff=3.5A	wAUC	mAUC	sAUC	tAUC	SEN	SPC	PPV	ACC	F1	MCC
BindN_R107	0.7997	0.7924	0.119	0.8581	0.8419	0.7401	0.348	0.7545	0.4925	0.4275
PPRInt_R86	0.8571	0.8369	0.0866	0.8886	0.8754	0.7696	0.3703	0.7838	0.5204	0.4723
RNABindR_R144	0.776	0.7707	0.1264	0.8451	0.8062	0.7498	0.3158	0.7569	0.4538	0.3947
RNABindR_R147	0.7759	0.77	0.1262	0.8454	0.8071	0.7497	0.3168	0.7569	0.455	0.3957
RNABindR_R44	0.736	0.7425	0.1148	0.779	0.7857	0.6388	0.3537	0.6684	0.4878	0.3423
RNABindR_R111	0.7144	0.6991	0.1099	0.7219	0.5288	0.7776	0.1304	0.7628	0.2093	0.1694
meta2_R44	0.736	0.7425	0.1148	0.779	0.7857	0.6388	0.3537	0.6684	0.4878	0.3423
aaRNA_R67	0.6871	0.6993	0.0963	0.7476	0.5935	0.7753	0.2429	0.7556	0.3448	0.2598
aaRNA_R141	0.7175	0.7077	0.1424	0.7369	0.5452	0.7936	0.1621	0.7767	0.2499	0.2032
aaRNA_R205	0.7336	0.739	0.1339	0.808	0.7129	0.7651	0.273	0.7593	0.3948	0.3306
RBscore_R130	0.7501	0.7568	0.1192	0.8234	0.774	0.7394	0.2979	0.7437	0.4302	0.3626
RBscore_R117	0.678	0.6888	0.1277	0.725	0.5559	0.7715	0.1538	0.7565	0.2409	0.1919
Sungwook_R267	0.715	0.6924	0.1369	0.722	0.5007	0.8109	0.1663	0.7891	0.2496	0.1949
Sungwook_R727	0.7501	0.7506	0.1124	0.8177	0.7953	0.7034	0.3459	0.7185	0.4821	0.3813
BindN_D62	0.7557	0.751	0.1052	0.7574	0.691	0.6892	0.2647	0.6895	0.3827	0.2737
Shandar_D140	0.736	0.7362	0.0989	0.7413	0.5995	0.7482	0.2157	0.7328	0.3173	0.234
Susan_D56	0.7459	0.7442	0.1057	0.7416	0.5689	0.7604	0.1884	0.7434	0.283	0.2116
DBindR_D374	0.7187	0.7293	0.1093	0.7433	0.5946	0.7542	0.1832	0.7407	0.2801	0.2175
DISPLAR_D428	0.7314	0.7324	0.1126	0.7406	0.5865	0.7535	0.1871	0.7388	0.2837	0.2156
DNABINDPROT_D54	0.7155	0.7101	0.1037	0.7032	0.4821	0.786	0.1701	0.7607	0.2515	0.1745
PreDNA_D224	0.7142	0.7205	0.1189	0.7251	0.524	0.7774	0.1612	0.7583	0.2465	0.185
RBscore_D381	0.7228	0.7187	0.1121	0.7251	0.5182	0.7837	0.1468	0.7659	0.2288	0.1776
metaDBSite_D232	0.7186	0.7199	0.1114	0.7255	0.5305	0.774	0.1646	0.7552	0.2512	0.1881
metaDBSite_D316	0.718	0.723	0.1183	0.7387	0.5816	0.7545	0.1709	0.7406	0.2642	0.2049
SDCPred_D159	0.7338	0.735	0.1001	0.7379	0.5775	0.7604	0.2202	0.7412	0.3188	0.2319
cutoff=4.0A	wAUC	mAUC	sAUC	tAUC	SEN	SPC	PPV	ACC	F1	MCC
BindN_R107	0.8027	0.795	0.1233	0.8589	0.8266	0.7613	0.4255	0.7728	0.5618	0.4721
PPRInt_R86	0.8611	0.8458	0.0866	0.8934	0.8648	0.7932	0.4563	0.8051	0.5974	0.5277
RNABindR_R144	0.7778	0.7723	0.131	0.8445	0.7883	0.7686	0.3914	0.7717	0.523	0.4364
RNABindR_R147	0.7777	0.7718	0.1306	0.8448	0.7891	0.7685	0.3924	0.7718	0.5242	0.4373
RNABindR_R44	0.7398	0.7469	0.109	0.7746	0.762	0.6578	0.4239	0.6836	0.5448	0.3648
RNABindR_R111	0.6974	0.6877	0.115	0.7076	0.5055	0.782	0.1655	0.7602	0.2494	0.1812
meta2_R44	0.7398	0.7469	0.109	0.7746	0.762	0.6578	0.4239	0.6836	0.5448	0.3648
aaRNA_R67	0.6844	0.6963	0.1012	0.7407	0.5704	0.7822	0.2866	0.7541	0.3815	0.2714
aaRNA_R141	0.7091	0.6995	0.1453	0.7308	0.5309	0.7997	0.2042	0.7759	0.295	0.2231
aaRNA_R205	0.7284	0.7364	0.1403	0.8017	0.6931	0.7768	0.33	0.7653	0.4471	0.3569
RBscore_R130	0.7505	0.7608	0.1218	0.8206	0.7496	0.7547	0.3639	0.7539	0.4899	0.3925
RBscore_R117	0.668	0.6777	0.1303	0.7129	0.5348	0.7775	0.1959	0.7551	0.2868	0.2081
Sungwook_R267	0.7038	0.6825	0.1394	0.7093	0.4718	0.8172	0.2179	0.7836	0.2981	0.21
Sungwook_R727	0.7515	0.7586	0.1186	0.8162	0.7706	0.7245	0.4243	0.7341	0.5472	0.4146
BindN_D62	0.7519	0.7494	0.1028	0.7533	0.6669	0.7	0.3185	0.6942	0.4311	0.2889
Shandar_D140	0.7371	0.7352	0.1011	0.74	0.5886	0.7573	0.2664	0.7353	0.3668	0.2571
Susan_D56	0.7396	0.7387	0.097	0.7352	0.5512	0.7677	0.2353	0.7429	0.3298	0.2293
DBindR_D374	0.7137	0.7253	0.1096	0.7382	0.5767	0.7612	0.2267	0.7412	0.3255	0.235
DISPLAR_D428	0.7287	0.729	0.1151	0.7372	0.5711	0.7611	0.2338	0.7396	0.3318	0.2353
DNABINDPROT_D54	0.7136	0.7084	0.1054	0.6987	0.4648	0.7915	0.2134	0.756	0.2925	0.1876
PreDNA_D224	0.704	0.7131	0.1148	0.7174	0.5051	0.7831	0.2033	0.7557	0.2899	0.1998
RBscore_D381	0.7144	0.7114	0.1096	0.7175	0.5015	0.789	0.1866	0.7638	0.272	0.1937
metaDBSite_D232	0.7144	0.7159	0.1083	0.7195	0.5154	0.7802	0.2079	0.7536	0.2963	0.2055
metaDBSite_D316	0.7151	0.7189	0.1147	0.734	0.5672	0.762	0.2178	0.7416	0.3147	0.2263
SDCPred_D159	0.7348	0.7339	0.1018	0.7375	0.5692	0.7692	0.2706	0.743	0.3668	0.2555
cutoff=4.5A	wAUC	mAUC	sAUC	tAUC	SEN	SPC	PPV	ACC	F1	MCC
BindN_R107	0.8063	0.8011	0.1208	0.8599	0.8171	0.7729	0.466	0.7815	0.5935	0.4929
PPRInt_R86	0.8639	0.8543	0.082	0.8968	0.8567	0.8056	0.5	0.8151	0.6315	0.5527
RNABindR_R144	0.7747	0.7738	0.1339	0.8452	0.7789	0.7789	0.4309	0.7789	0.5548	0.4563
RNABindR_R147	0.7747	0.7738	0.1334	0.8455	0.7797	0.7788	0.432	0.7789	0.5559	0.4573
RNABindR_R44	0.7379	0.7442	0.1075	0.7722	0.7465	0.6682	0.4623	0.6898	0.571	0.3731
RNABindR_R111	0.6938	0.6852	0.1172	0.704	0.5019	0.7853	0.1881	0.7597	0.2736	0.1924
meta2_R44	0.7379	0.7442	0.1075	0.7722	0.7465	0.6682	0.4623	0.6898	0.571	0.3731
aaRNA_R67	0.6807	0.6941	0.1004	0.735	0.5554	0.7864	0.3135	0.7519	0.4007	0.2762
aaRNA_R141	0.709	0.6993	0.1456	0.7296	0.5244	0.8031	0.2276	0.7754	0.3175	0.2333
aaRNA_R205	0.729	0.7371	0.1434	0.8	0.6829	0.7829	0.3595	0.7678	0.471	0.3689
RBscore_R130	0.7527	0.7608	0.126	0.8182	0.7376	0.762	0.3944	0.7577	0.514	0.4041
RBscore_R117	0.6655	0.6749	0.1294	0.7084	0.5247	0.7804	0.2167	0.7538	0.3067	0.2145
Sungwook_R267	0.703	0.6828	0.1421	0.7046	0.4635	0.8208	0.2455	0.7809	0.321	0.2195
Sungwook_R727	0.7542	0.7626	0.1214	0.8165	0.7596	0.7367	0.4667	0.7421	0.5781	0.4323
BindN_D62	0.7493	0.7465	0.1014	0.7516	0.6566	0.7073	0.3523	0.6974	0.4586	0.2998
Shandar_D140	0.7347	0.7318	0.0981	0.7374	0.5787	0.7625	0.2962	0.7354	0.3918	0.2671
Susan_D56	0.7369	0.7359	0.0959	0.7311	0.5391	0.7713	0.2599	0.7412	0.3507	0.2352
DBindR_D374	0.7116	0.7221	0.106	0.7346	0.565	0.7652	0.252	0.7406	0.3486	0.2426
DISPLAR_D428	0.7223	0.7246	0.1135	0.7318	0.5564	0.7649	0.2588	0.738	0.3533	0.2404
DNABINDPROT_D54	0.7049	0.7032	0.1045	0.6915	0.4473	0.7931	0.2318	0.7508	0.3054	0.1856
PreDNA_D224	0.6997	0.7078	0.1138	0.7132	0.492	0.7862	0.227	0.7529	0.3107	0.2048
RBscore_D381	0.7086	0.7066	0.1106	0.712	0.4893	0.7917	0.2075	0.7613	0.2915	0.1986
metaDBSite_D232	0.7107	0.7113	0.1102	0.716	0.5023	0.7835	0.2328	0.751	0.3181	0.2112
metaDBSite_D316	0.7109	0.7142	0.1156	0.7304	0.555	0.7659	0.2432	0.7407	0.3382	0.2337
SDCPred_D159	0.7303	0.7291	0.0989	0.7332	0.5571	0.7741	0.3004	0.7419	0.3903	0.2636
cutoff=5.0A	wAUC	mAUC	sAUC	tAUC	SEN	SPC	PPV	ACC	F1	MCC
BindN_R107	0.8096	0.8072	0.1219	0.8615	0.8114	0.7826	0.4983	0.7886	0.6174	0.5101
PPRInt_R86	0.8684	0.8597	0.0826	0.899	0.8479	0.816	0.5355	0.8224	0.6564	0.5709
RNABindR_R144	0.7793	0.7783	0.1349	0.8464	0.7717	0.7877	0.4636	0.7846	0.5792	0.4725
RNABindR_R147	0.7793	0.7783	0.1345	0.8467	0.7726	0.7876	0.4646	0.7847	0.5802	0.4734
RNABindR_R44	0.7361	0.7415	0.106	0.7712	0.7359	0.676	0.4903	0.6938	0.5885	0.3788
RNABindR_R111	0.6882	0.6799	0.1175	0.6978	0.4912	0.7869	0.2023	0.7576	0.2866	0.1944
meta2_R44	0.7361	0.7415	0.106	0.7712	0.7359	0.676	0.4903	0.6938	0.5885	0.3788
aaRNA_R67	0.6763	0.6931	0.0988	0.7293	0.5434	0.7892	0.3325	0.7494	0.4126	0.2778
aaRNA_R141	0.708	0.6993	0.1434	0.7283	0.5205	0.8062	0.2477	0.775	0.3357	0.2423
aaRNA_R205	0.7287	0.7391	0.1435	0.7976	0.6745	0.7881	0.3839	0.7696	0.4893	0.3782
RBscore_R130	0.7551	0.7663	0.1295	0.8175	0.7308	0.7694	0.4237	0.7621	0.5364	0.4175
RBscore_R117	0.6657	0.6729	0.1248	0.7051	0.5178	0.783	0.2348	0.7528	0.3231	0.2203
Sungwook_R267	0.7025	0.6828	0.1422	0.7051	0.4622	0.8239	0.2667	0.7799	0.3383	0.2293
Sungwook_R727	0.7547	0.763	0.1224	0.8162	0.7514	0.7454	0.4957	0.7469	0.5973	0.4434
BindN_D62	0.7444	0.7414	0.1014	0.7497	0.6484	0.7135	0.3806	0.6996	0.4797	0.3083
Shandar_D140	0.7314	0.7278	0.0949	0.7365	0.5737	0.7681	0.3259	0.7363	0.4157	0.2792
Susan_D56	0.7359	0.7361	0.0964	0.7319	0.5398	0.7765	0.288	0.7425	0.3756	0.25
DBindR_D374	0.7072	0.7176	0.1058	0.7314	0.5571	0.7689	0.275	0.7401	0.3682	0.2502
DISPLAR_D428	0.7188	0.7207	0.1119	0.7298	0.549	0.7688	0.2828	0.7375	0.3733	0.2483
DNABINDPROT_D54	0.7042	0.7021	0.1008	0.691	0.4424	0.7957	0.2516	0.7482	0.3207	0.1911
PreDNA_D224	0.6967	0.7044	0.1126	0.7103	0.4847	0.7894	0.2503	0.7508	0.3301	0.2118
RBscore_D381	0.704	0.7028	0.1072	0.7095	0.4825	0.7945	0.2287	0.7596	0.3103	0.2057
metaDBSite_D232	0.7064	0.7081	0.108	0.7139	0.4961	0.787	0.2567	0.7494	0.3384	0.2194
metaDBSite_D316	0.7072	0.711	0.114	0.7287	0.5486	0.77	0.2684	0.7405	0.3605	0.2433
SDCPred_D159	0.727	0.7253	0.0962	0.7322	0.5517	0.7794	0.33	0.742	0.413	0.2749
cutoff=5.5A	wAUC	mAUC	sAUC	tAUC	SEN	SPC	PPV	ACC	F1	MCC
BindN_R107	0.8091	0.8082	0.1247	0.8606	0.8044	0.7895	0.5214	0.7928	0.6327	0.52
PPRInt_R86	0.8703	0.8644	0.0824	0.901	0.8436	0.8239	0.5614	0.828	0.6741	0.5852
RNABindR_R144	0.7805	0.78	0.1371	0.8454	0.7641	0.7938	0.4864	0.7877	0.5944	0.4816
RNABindR_R147	0.7804	0.7794	0.1367	0.8457	0.7649	0.7937	0.4875	0.7878	0.5955	0.4826
RNABindR_R44	0.7361	0.7388	0.1079	0.7707	0.7286	0.6841	0.5163	0.6982	0.6043	0.3861
RNABindR_R111	0.6834	0.6775	0.1121	0.6936	0.482	0.788	0.2127	0.7555	0.2951	0.1946
meta2_R44	0.7361	0.7388	0.1079	0.7707	0.7286	0.6841	0.5163	0.6982	0.6043	0.3861
aaRNA_R67	0.6768	0.6927	0.0982	0.7281	0.5346	0.7917	0.3487	0.7473	0.4221	0.2795
aaRNA_R141	0.7049	0.6983	0.1401	0.7245	0.5122	0.8076	0.2589	0.7733	0.3439	0.2435
aaRNA_R205	0.7272	0.7407	0.1419	0.7952	0.667	0.7916	0.4005	0.7701	0.5005	0.383
RBscore_R130	0.7551	0.7681	0.1292	0.8152	0.7235	0.774	0.4424	0.764	0.5491	0.4238
RBscore_R117	0.6653	0.671	0.1214	0.7037	0.5109	0.7851	0.2501	0.7514	0.3358	0.2241
Sungwook_R267	0.7024	0.6838	0.1394	0.7043	0.4577	0.8257	0.2809	0.7781	0.3482	0.2333
Sungwook_R727	0.755	0.762	0.124	0.8155	0.7444	0.7522	0.5182	0.7501	0.611	0.4511
BindN_D62	0.7411	0.7382	0.1035	0.7476	0.6411	0.7166	0.3958	0.6996	0.4894	0.3103
Shandar_D140	0.7277	0.7263	0.0939	0.7349	0.5668	0.7714	0.3444	0.7356	0.4284	0.2837
Susan_D56	0.7304	0.7334	0.0975	0.7275	0.5289	0.7786	0.3036	0.74	0.3858	0.2506
DBindR_D374	0.7034	0.7153	0.1055	0.7286	0.5498	0.7715	0.2916	0.7391	0.3811	0.254
DISPLAR_D428	0.7151	0.7187	0.1111	0.7274	0.5425	0.7717	0.301	0.7366	0.3872	0.2532
DNABINDPROT_D54	0.7001	0.7016	0.1	0.6879	0.436	0.7971	0.2646	0.7453	0.3293	0.1923
PreDNA_D224	0.6938	0.7021	0.1125	0.7069	0.4767	0.7912	0.2648	0.7483	0.3405	0.2136
RBscore_D381	0.7009	0.7002	0.1057	0.7061	0.4741	0.796	0.2415	0.7572	0.32	0.2069
metaDBSite_D232	0.703	0.7061	0.1077	0.7111	0.4891	0.7892	0.2728	0.7474	0.3502	0.2226
metaDBSite_D316	0.7026	0.7076	0.1143	0.725	0.5401	0.7724	0.2844	0.7391	0.3727	0.2461
SDCPred_D159	0.7239	0.7245	0.0949	0.7303	0.5446	0.7826	0.3487	0.7407	0.4252	0.2791
cutoff=6.0A	wAUC	mAUC	sAUC	tAUC	SEN	SPC	PPV	ACC	F1	MCC
BindN_R107	0.8067	0.8088	0.1235	0.8585	0.7982	0.7927	0.5326	0.7939	0.6389	0.5228
PPRInt_R86	0.8707	0.8662	0.0767	0.9004	0.8382	0.8276	0.5738	0.8299	0.6812	0.5897
RNABindR_R144	0.7807	0.7808	0.136	0.8442	0.7596	0.7968	0.4978	0.789	0.6014	0.4855
RNABindR_R147	0.7807	0.7803	0.1356	0.8446	0.7604	0.7967	0.4988	0.7891	0.6024	0.4864
RNABindR_R44	0.7343	0.7385	0.1061	0.7687	0.7223	0.6867	0.527	0.6983	0.6094	0.3856
RNABindR_R111	0.6837	0.6791	0.1105	0.6931	0.4793	0.789	0.22	0.7548	0.3016	0.1967
meta2_R44	0.7343	0.7385	0.1061	0.7687	0.7223	0.6867	0.527	0.6983	0.6094	0.3856
aaRNA_R67	0.6752	0.6923	0.0967	0.7274	0.531	0.7935	0.3596	0.7465	0.4288	0.2821
aaRNA_R141	0.7032	0.6969	0.1391	0.7228	0.5084	0.8086	0.2666	0.7725	0.3498	0.2453
aaRNA_R205	0.7262	0.7409	0.1406	0.7937	0.6617	0.7936	0.4102	0.7701	0.5064	0.385
RBscore_R130	0.7543	0.7692	0.1262	0.8138	0.7191	0.776	0.4509	0.7645	0.5542	0.4258
RBscore_R117	0.6623	0.668	0.12	0.701	0.5046	0.7861	0.2582	0.7499	0.3416	0.2244
Sungwook_R267	0.702	0.6849	0.1373	0.7039	0.4554	0.8272	0.2913	0.777	0.3553	0.2366
Sungwook_R727	0.7553	0.7623	0.1248	0.8151	0.7393	0.7561	0.5314	0.7515	0.6184	0.4546
BindN_D62	0.742	0.7391	0.1047	0.7478	0.6383	0.7196	0.4086	0.7006	0.4982	0.3144
Shandar_D140	0.7259	0.7252	0.0948	0.7339	0.5637	0.7729	0.3533	0.7352	0.4343	0.2859
Susan_D56	0.7304	0.7329	0.0968	0.7275	0.5268	0.7802	0.3135	0.7397	0.3931	0.2539
DBindR_D374	0.7019	0.7139	0.1056	0.7273	0.5453	0.7728	0.3002	0.7383	0.3872	0.2554
DISPLAR_D428	0.7137	0.7178	0.111	0.7265	0.5389	0.7732	0.3103	0.7359	0.3938	0.2553
DNABINDPROT_D54	0.6972	0.6995	0.1006	0.6849	0.4308	0.7976	0.2705	0.7431	0.3323	0.1911
PreDNA_D224	0.6915	0.7011	0.113	0.7052	0.4721	0.792	0.2719	0.7468	0.3451	0.2138
RBscore_D381	0.6991	0.6984	0.105	0.7039	0.4689	0.7966	0.2472	0.7557	0.3237	0.2064
metaDBSite_D232	0.7018	0.7052	0.1079	0.7105	0.4859	0.7902	0.2805	0.7464	0.3557	0.2241
metaDBSite_D316	0.7005	0.7058	0.1142	0.7241	0.5366	0.7738	0.2932	0.7385	0.3792	0.2481
SDCPred_D159	0.7222	0.7233	0.0956	0.729	0.5403	0.784	0.3577	0.7396	0.4305	0.2803
KYG
cutoff=3.5A	wAUC	mAUC	sAUC	tAUC	SEN	SPC	PPV	ACC	F1	MCC
BindN_R107	0.7517	0.7505	0.1025	0.7948	0.6277	0.7846	0.3245	0.7624	0.4278	0.3223
PPRInt_R86	0.7519	0.756	0.0863	0.7925	0.6039	0.7875	0.3055	0.7629	0.4057	0.3022
RNABindR_R144	0.7442	0.745	0.103	0.7908	0.6239	0.7853	0.2939	0.7651	0.3995	0.3066
RNABindR_R147	0.7439	0.7424	0.1072	0.7916	0.6257	0.7851	0.2952	0.7651	0.4011	0.3081
RNABindR_R44	0.7778	0.7787	0.0811	0.8078	0.7304	0.7273	0.4026	0.728	0.5191	0.3811
RNABindR_R111	0.7374	0.7267	0.1142	0.7546	0.5225	0.7953	0.1387	0.7791	0.2192	0.1802
meta2_R44	0.7778	0.7787	0.0811	0.8078	0.7304	0.7273	0.4026	0.728	0.5191	0.3811
aaRNA_R67	0.7357	0.7379	0.1151	0.7795	0.6171	0.7678	0.2441	0.7515	0.3498	0.2682
aaRNA_R141	0.7345	0.7319	0.1	0.745	0.5049	0.8029	0.158	0.7826	0.2407	0.188
aaRNA_R205	0.7466	0.7522	0.0993	0.7907	0.6101	0.7935	0.2677	0.7733	0.3721	0.2913
RBscore_R130	0.7479	0.7494	0.0921	0.7864	0.6228	0.7807	0.2885	0.7609	0.3944	0.3006
RBscore_R117	0.7347	0.741	0.1139	0.7707	0.5931	0.7859	0.1715	0.7725	0.266	0.2256
Sungwook_R267	0.6931	0.6961	0.0744	0.697	0.3724	0.8046	0.1255	0.7743	0.1878	0.1113
Sungwook_R727	0.7267	0.7339	0.0909	0.792	0.674	0.7449	0.3425	0.7332	0.4542	0.3319
BindN_D62	0.7502	0.7463	0.1036	0.7598	0.6477	0.7365	0.2846	0.7241	0.3955	0.2859
Shandar_D140	0.7442	0.7532	0.0888	0.7595	0.5888	0.7665	0.2256	0.7481	0.3262	0.2438
Susan_D56	0.7417	0.7499	0.0842	0.7565	0.5526	0.783	0.1993	0.7625	0.2929	0.2217
DBindR_D374	0.7486	0.7486	0.0954	0.763	0.5823	0.7775	0.1953	0.7609	0.2924	0.2306
DISPLAR_D428	0.7499	0.7474	0.0947	0.759	0.5795	0.7731	0.1981	0.756	0.2952	0.2285
DNABINDPROT_D54	0.7376	0.7291	0.0845	0.7395	0.5	0.79	0.178	0.7659	0.2626	0.1893
PreDNA_D224	0.7564	0.7607	0.093	0.7647	0.5763	0.7878	0.1814	0.7718	0.276	0.2253
RBscore_D381	0.7649	0.7562	0.0949	0.7646	0.5658	0.7927	0.1639	0.7775	0.2542	0.2126
metaDBSite_D232	0.752	0.7537	0.0914	0.7597	0.5689	0.7866	0.1829	0.7698	0.2768	0.2222
metaDBSite_D316	0.7517	0.7538	0.0961	0.7657	0.5949	0.7783	0.1893	0.7636	0.2872	0.2334
SDCPred_D159	0.746	0.754	0.0884	0.7604	0.5775	0.7734	0.2299	0.7529	0.3289	0.2441
cutoff=4.0A	wAUC	mAUC	sAUC	tAUC	SEN	SPC	PPV	ACC	F1	MCC
BindN_R107	0.7541	0.7582	0.1028	0.7913	0.6109	0.7984	0.3932	0.7654	0.4785	0.3497
PPRInt_R86	0.7519	0.7602	0.0885	0.787	0.5848	0.7993	0.3691	0.7635	0.4525	0.3248
RNABindR_R144	0.7419	0.7466	0.1031	0.785	0.605	0.798	0.3612	0.7674	0.4524	0.3334
RNABindR_R147	0.7418	0.7455	0.1035	0.7858	0.6067	0.7979	0.3626	0.7674	0.4539	0.3349
RNABindR_R44	0.7786	0.7821	0.0863	0.8057	0.7067	0.7484	0.4814	0.738	0.5727	0.4085
RNABindR_R111	0.7268	0.7244	0.1085	0.7465	0.5048	0.8005	0.1779	0.7772	0.263	0.1974
meta2_R44	0.7786	0.7821	0.0863	0.8057	0.7067	0.7484	0.4814	0.738	0.5727	0.4085
aaRNA_R67	0.7383	0.7375	0.1051	0.7741	0.5992	0.776	0.2909	0.7525	0.3917	0.2857
aaRNA_R141	0.7262	0.7242	0.0937	0.738	0.4935	0.8086	0.1998	0.7808	0.2845	0.2076
aaRNA_R205	0.7414	0.7509	0.0991	0.7842	0.5933	0.8033	0.3237	0.7746	0.4189	0.3145
RBscore_R130	0.75	0.7543	0.0971	0.7841	0.6038	0.7928	0.3529	0.763	0.4455	0.3256
RBscore_R117	0.7289	0.734	0.1098	0.7628	0.57	0.793	0.2183	0.7725	0.3157	0.2456
Sungwook_R267	0.6946	0.6959	0.074	0.6965	0.3828	0.8111	0.1794	0.7694	0.2443	0.1417
Sungwook_R727	0.7336	0.7435	0.0946	0.7901	0.6561	0.7634	0.4222	0.741	0.5138	0.3641
BindN_D62	0.7447	0.7422	0.0952	0.7577	0.6322	0.7492	0.3464	0.7289	0.4476	0.3106
Shandar_D140	0.7414	0.7523	0.0887	0.7538	0.5727	0.775	0.276	0.7486	0.3725	0.2635
Susan_D56	0.7328	0.7442	0.0772	0.7511	0.534	0.7904	0.2483	0.761	0.339	0.2399
DBindR_D374	0.7408	0.7441	0.0937	0.7559	0.5669	0.7851	0.2425	0.7615	0.3397	0.2515
DISPLAR_D428	0.7418	0.7412	0.0948	0.7522	0.5613	0.7807	0.2462	0.7559	0.3423	0.2477
DNABINDPROT_D54	0.7345	0.7248	0.0843	0.7342	0.4831	0.7961	0.2238	0.7622	0.3059	0.2051
PreDNA_D224	0.7453	0.755	0.0933	0.7566	0.556	0.7949	0.229	0.7714	0.3244	0.2452
RBscore_D381	0.7562	0.7505	0.0932	0.7581	0.5471	0.7992	0.2081	0.777	0.3015	0.2326
metaDBSite_D232	0.7441	0.7484	0.0916	0.7544	0.5512	0.7939	0.2304	0.7694	0.325	0.2428
metaDBSite_D316	0.7443	0.7479	0.0965	0.7604	0.5773	0.7865	0.2401	0.7646	0.3391	0.2566
SDCPred_D159	0.7433	0.7527	0.0884	0.7554	0.5635	0.7817	0.2797	0.7532	0.3738	0.2642
cutoff=4.5A	wAUC	mAUC	sAUC	tAUC	SEN	SPC	PPV	ACC	F1	MCC
BindN_R107	0.7459	0.7567	0.1015	0.7822	0.5928	0.8037	0.4227	0.7625	0.4935	0.3525
PPRInt_R86	0.7452	0.7589	0.0937	0.781	0.573	0.805	0.4	0.7621	0.4711	0.3326
RNABindR_R144	0.7361	0.7453	0.1041	0.7792	0.5916	0.804	0.3936	0.7665	0.4727	0.3417
RNABindR_R147	0.7359	0.744	0.1048	0.78	0.5932	0.8039	0.395	0.7665	0.4742	0.3432
RNABindR_R44	0.7779	0.7803	0.082	0.8052	0.6901	0.7597	0.5233	0.7405	0.5952	0.418
RNABindR_R111	0.7211	0.7185	0.1095	0.7394	0.4881	0.8026	0.1968	0.7743	0.2805	0.1998
meta2_R44	0.7779	0.7803	0.082	0.8052	0.6901	0.7597	0.5233	0.7405	0.5952	0.418
aaRNA_R67	0.73	0.7273	0.1067	0.7642	0.5789	0.7796	0.3157	0.7497	0.4086	0.2866
aaRNA_R141	0.7166	0.7157	0.0934	0.7298	0.4782	0.8107	0.2184	0.7776	0.2999	0.2095
aaRNA_R205	0.7332	0.7454	0.1014	0.7752	0.5746	0.8068	0.3466	0.7716	0.4324	0.3153
RBscore_R130	0.7468	0.753	0.0983	0.7774	0.5917	0.7979	0.381	0.7621	0.4635	0.3326
RBscore_R117	0.7182	0.7233	0.1107	0.7511	0.5479	0.7952	0.2365	0.7695	0.3304	0.2448
Sungwook_R267	0.6879	0.69	0.0754	0.6905	0.3723	0.8129	0.2001	0.7637	0.2603	0.1437
Sungwook_R727	0.7328	0.7466	0.0989	0.7879	0.6431	0.7726	0.4618	0.7425	0.5376	0.3754
BindN_D62	0.7381	0.7382	0.0914	0.7508	0.6174	0.7558	0.38	0.7288	0.4705	0.3178
Shandar_D140	0.7332	0.7443	0.0884	0.7459	0.5557	0.779	0.3028	0.7461	0.392	0.2671
Susan_D56	0.7243	0.7363	0.0754	0.7431	0.5192	0.7937	0.2727	0.7581	0.3576	0.2438
DBindR_D374	0.731	0.7361	0.0916	0.7476	0.5526	0.7889	0.2683	0.7599	0.3612	0.2578
DISPLAR_D428	0.7322	0.733	0.0959	0.7432	0.546	0.7845	0.2722	0.7538	0.3632	0.2528
DNABINDPROT_D54	0.7149	0.7113	0.0819	0.7226	0.4676	0.7984	0.2446	0.7579	0.3212	0.206
PreDNA_D224	0.7353	0.7462	0.0913	0.747	0.5388	0.7985	0.2544	0.7691	0.3456	0.2503
RBscore_D381	0.7436	0.7409	0.0921	0.7471	0.5278	0.8018	0.2289	0.7743	0.3193	0.2348
metaDBSite_D232	0.7332	0.7395	0.0914	0.7459	0.5352	0.7976	0.2569	0.7672	0.3472	0.2489
metaDBSite_D316	0.7348	0.7402	0.097	0.7531	0.5622	0.7906	0.2669	0.7633	0.3619	0.2636
SDCPred_D159	0.7341	0.7438	0.088	0.7462	0.5452	0.7857	0.307	0.75	0.3928	0.267
cutoff=5.0A	wAUC	mAUC	sAUC	tAUC	SEN	SPC	PPV	ACC	F1	MCC
BindN_R107	0.7414	0.7542	0.1009	0.7756	0.5782	0.8073	0.444	0.7592	0.5023	0.3523
PPRInt_R86	0.7393	0.7536	0.0934	0.7727	0.556	0.8079	0.42	0.7575	0.4785	0.3299
RNABindR_R144	0.7322	0.745	0.1022	0.7741	0.5779	0.8082	0.4174	0.764	0.4847	0.3443
RNABindR_R147	0.7321	0.7438	0.1029	0.7748	0.5794	0.8081	0.4188	0.7641	0.4862	0.3457
RNABindR_R44	0.7731	0.7777	0.0834	0.8001	0.6777	0.7679	0.5529	0.7411	0.609	0.4233
RNABindR_R111	0.7132	0.7111	0.1074	0.7309	0.4778	0.8044	0.2117	0.772	0.2934	0.2023
meta2_R44	0.7731	0.7777	0.0834	0.8001	0.6777	0.7679	0.5529	0.7411	0.609	0.4233
aaRNA_R67	0.727	0.725	0.1037	0.7605	0.5699	0.7833	0.3369	0.7487	0.4235	0.2917
aaRNA_R141	0.7109	0.7099	0.0915	0.7245	0.4664	0.8123	0.2336	0.7746	0.3113	0.2105
aaRNA_R205	0.7287	0.7425	0.1022	0.7693	0.5606	0.8096	0.3656	0.7689	0.4426	0.3159
RBscore_R130	0.7386	0.7503	0.0996	0.7692	0.5758	0.8013	0.4019	0.7588	0.4734	0.3321
RBscore_R117	0.7143	0.7207	0.1103	0.7453	0.5374	0.7978	0.2547	0.7681	0.3456	0.2492
Sungwook_R267	0.6871	0.6895	0.0741	0.6895	0.3682	0.8144	0.2157	0.7601	0.272	0.1472
Sungwook_R727	0.7313	0.7455	0.0983	0.7837	0.6303	0.7779	0.4859	0.741	0.5488	0.3776
BindN_D62	0.737	0.7376	0.0932	0.7503	0.6067	0.7616	0.4086	0.7285	0.4883	0.3243
Shandar_D140	0.7249	0.7351	0.0866	0.7388	0.5406	0.7825	0.3269	0.743	0.4074	0.269
Susan_D56	0.7207	0.734	0.0705	0.739	0.5099	0.7972	0.2963	0.756	0.3748	0.2497
DBindR_D374	0.7248	0.7298	0.0923	0.7412	0.5392	0.792	0.2897	0.7576	0.3769	0.2611
DISPLAR_D428	0.7261	0.7262	0.0959	0.7377	0.5338	0.7878	0.2947	0.7516	0.3797	0.2569
DNABINDPROT_D54	0.7101	0.7073	0.0741	0.7173	0.4557	0.8003	0.2616	0.7539	0.3323	0.2061
PreDNA_D224	0.728	0.739	0.0892	0.7388	0.5225	0.8013	0.2761	0.766	0.3613	0.2523
RBscore_D381	0.7329	0.7311	0.0899	0.7381	0.5124	0.8042	0.2483	0.7715	0.3345	0.2368
metaDBSite_D232	0.7255	0.7324	0.0886	0.7384	0.5216	0.8007	0.2797	0.7647	0.3641	0.2528
metaDBSite_D316	0.7286	0.7344	0.0948	0.747	0.5488	0.7941	0.2908	0.7614	0.3802	0.2687
SDCPred_D159	0.7257	0.735	0.0868	0.7392	0.5304	0.7892	0.3313	0.7466	0.4079	0.269
cutoff=5.5A	wAUC	mAUC	sAUC	tAUC	SEN	SPC	PPV	ACC	F1	MCC
BindN_R107	0.7393	0.756	0.1005	0.7721	0.5673	0.81	0.4598	0.7562	0.508	0.3516
PPRInt_R86	0.7365	0.7542	0.0961	0.769	0.5466	0.8104	0.435	0.7547	0.4845	0.3299
RNABindR_R144	0.7287	0.7446	0.1062	0.7702	0.567	0.811	0.434	0.7613	0.4916	0.3444
RNABindR_R147	0.7286	0.7433	0.1069	0.771	0.5685	0.8109	0.4354	0.7614	0.4931	0.3459
RNABindR_R44	0.7743	0.7788	0.0801	0.8003	0.6691	0.7762	0.5804	0.7423	0.6216	0.4302
RNABindR_R111	0.7065	0.7055	0.1038	0.7258	0.4689	0.8055	0.2226	0.7698	0.3019	0.2029
meta2_R44	0.7743	0.7788	0.0801	0.8003	0.6691	0.7762	0.5804	0.7423	0.6216	0.4302
aaRNA_R67	0.7249	0.7226	0.1043	0.7577	0.5624	0.7863	0.3544	0.7476	0.4348	0.2955
aaRNA_R141	0.7053	0.7057	0.0914	0.719	0.4575	0.8133	0.2434	0.772	0.3177	0.21
aaRNA_R205	0.7244	0.7424	0.1033	0.7641	0.5496	0.8114	0.3782	0.7662	0.448	0.3147
[truncated: 826 more rows]
